# Supplementary material for: Effects of Prebiotics Inulin and Oat β-Glucan on Colonic Architecture and Hepatic Proteome in Mice with Circadian-Disruption-Aggravated Metabolic Dysfunction-Associated Steatohepatitis
Source: Nutrients. 2025 Jul 5;17(13):2245. doi: 10.3390/nu17132245 (PMC12251635; doi:10.3390/nu17132245)
Supplement: Supplementary file 1 [file nutrients-17-02245-s001.zip]

Archive with 7 entries (7 files):
- nutrients-3677005-supplementary.pdf
- Supplementary Table S1 (NSFPC vs. NSC).xlsx
- Supplementary Table S2 (SFPC vs. SC).xlsx
- Supplementary Table S3 (SC vs. NSC).xlsx
- Supplementary Table S4 (SFPC vs. NSFPC).xlsx
- Supplementary Table S5 (SINU vs. SFPC).xlsx
- Supplementary Table S6 (SOBG vs. SFPC).xlsx
