# Supplementary material for: Effects of Prebiotics Inulin and Oat β-Glucan on Colonic Architecture and Hepatic Proteome in Mice with Circadian-Disruption-Aggravated Metabolic Dysfunction-Associated Steatohepatitis
Source: Nutrients. 2025 Jul 5;17(13):2245. doi: 10.3390/nu17132245 (PMC12251635; doi:10.3390/nu17132245)
Supplement: Supplementary file 1 [file nutrients-17-02245-s001.zip › Supplementary Table S1 (NSFPC vs. NSC).xlsx]

## Sheet: Sheet1
Accession	Description	Abundance Ratio: (NSFPC) / (NSC)	Abundance Ratio Adj. P-Value: (NSFPC) / (NSC)
Q9CUN6	E3 ubiquitin-protein ligase SMURF1 [OS=Mus musculus]	0.276	0.00670563
Q80XU3	Nuclear ubiquitous casein and cyclin-dependent kinase substrate 1 [OS=Mus musculus]	6.005	0.00225514
O35316	Sodium- and chloride-dependent taurine transporter [OS=Mus musculus]	0.189	0.000644784
Q9JHI7	Exosome complex component RRP45 [OS=Mus musculus]	8.254	0.000485219
Q99MD9	Nuclear autoantigenic sperm protein [OS=Mus musculus]	3.524	0.00106441
P28653	Biglycan [OS=Mus musculus]	7.101	0.00209543
Q80XI3	Eukaryotic translation initiation factor 4 gamma 3 [OS=Mus musculus]	4.524	0.00465024
Q9D4H1	Exocyst complex component 2 [OS=Mus musculus]	10.347	8.05234e-05
Q8BWZ3	N-alpha-acetyltransferase 25, NatB auxiliary subunit [OS=Mus musculus]	0.132	1.1436e-05
Q8R1J1	Transmembrane 6 superfamily member 2 [OS=Mus musculus]	17.516	1.12348e-16
P35436	Glutamate receptor ionotropic, NMDA 2A [OS=Mus musculus]	13.122	2.61269e-10
Q9JIY8	N-acetyltransferase family 8 member 3 [OS=Mus musculus]	0.059	1.12348e-16
Q9WV60	Glycogen synthase kinase-3 beta [OS=Mus musculus]	0.183	0.000210724
Q61235	Beta-2-syntrophin [OS=Mus musculus]	0.216	0.00104636
O35071	Kinesin-like protein KIF1C [OS=Mus musculus]	0.361	0.0492634
P50172	11-beta-hydroxysteroid dehydrogenase 1 [OS=Mus musculus]	0.341	0.000483366
O35423	Alanine--glyoxylate aminotransferase [OS=Mus musculus]	0.277	2.61674e-05
P11679	Keratin, type II cytoskeletal 8 [OS=Mus musculus]	2.49	0.03222
Q9CZS1	Aldehyde dehydrogenase X, mitochondrial [OS=Mus musculus]	0.495	0.0421339
Q61153	Type I iodothyronine deiodinase [OS=Mus musculus]	0.307	0.0184033
Q9D2C7	Bax inhibitor 1 [OS=Mus musculus]	0.201	1.37577e-07
Q61646	Haptoglobin [OS=Mus musculus]	2.58	0.0225496
Q9JJZ2	Tubulin alpha-8 chain [OS=Mus musculus]	0.029	1.12348e-16
Q9WUD1	E3 ubiquitin-protein ligase CHIP [OS=Mus musculus]	0.41	0.0049268
P35492	Histidine ammonia-lyase [OS=Mus musculus]	0.182	5.76471e-09
Q8C196	Carbamoyl-phosphate synthase [ammonia], mitochondrial [OS=Mus musculus]	0.372	0.00166007
P06728	Apolipoprotein A-IV [OS=Mus musculus]	3.897	0.000106146
Q8VE09	Tetratricopeptide repeat protein 39C [OS=Mus musculus]	0.42	0.00352319
Q9WTX2	Interferon-inducible double-stranded RNA-dependent protein kinase activator A [OS=Mus musculus]	0.316	0.0343885
P97315	Cysteine and glycine-rich protein 1 [OS=Mus musculus]	0.299	0.000117162
Q8BIG7	Catechol O-methyltransferase domain-containing protein 1 [OS=Mus musculus]	0.108	6.51094e-07
Q9QXF8	Glycine N-methyltransferase [OS=Mus musculus]	0.246	2.42508e-06
O55111	Desmoglein-2 [OS=Mus musculus]	0.444	0.00827525
Q8VCX1	Aldo-keto reductase family 1 member D1 [OS=Mus musculus]	0.313	4.01482e-05
Q8C0N2	Glycerol-3-phosphate acyltransferase 3 [OS=Mus musculus]	0.314	0.000141515
P05201	Aspartate aminotransferase, cytoplasmic [OS=Mus musculus]	0.293	4.80786e-05
Q9WUZ9	Ectonucleoside triphosphate diphosphohydrolase 5 [OS=Mus musculus]	2.872	0.00681022
P70426	GTP-binding protein Rit1 [OS=Mus musculus]	0.318	0.0225496
P16460	Argininosuccinate synthase [OS=Mus musculus]	0.454	0.0178957
Q921M4	Golgin subfamily A member 2 [OS=Mus musculus]	0.191	0.000924084
P61028	Ras-related protein Rab-8B [OS=Mus musculus]	4.373	0.0446727
Q91ZI0	Cadherin EGF LAG seven-pass G-type receptor 3 [OS=Mus musculus]	0.355	0.0446727
Q9R269	Periplakin [OS=Mus musculus]	0.239	0.00455944
Q9CQF0	Large ribosomal subunit protein uL11m [OS=Mus musculus]	0.054	1.24403e-13
E9Q634	Unconventional myosin-Ie [OS=Mus musculus]	3.072	0.0154725
Q99LB7	Sarcosine dehydrogenase, mitochondrial [OS=Mus musculus]	0.393	0.0033136
Q9Z0K8	Pantetheinase [OS=Mus musculus]	2.962	0.00893973
Q9Z0E6	Guanylate-binding protein 2 [OS=Mus musculus]	0.342	0.000337453
Q9CPU2	NADH dehydrogenase [ubiquinone] 1 beta subcomplex subunit 2, mitochondrial [OS=Mus musculus]	0.277	0.0310051
Q99JP7	Glutathione hydrolase 7 [OS=Mus musculus]	0.015	1.12348e-16
Q8R0V5	Indoleamine 2,3-dioxygenase 2 [OS=Mus musculus]	0.389	0.0054835
Q3TZM9	GDP-Man:Man(3)GlcNAc(2)-PP-Dol alpha-1,2-mannosyltransferase [OS=Mus musculus]	0.354	0.0443828
O35678	Monoglyceride lipase [OS=Mus musculus]	2.478	0.0227372
Q80UP5	Ankyrin repeat domain-containing protein 13A [OS=Mus musculus]	0.279	0.0125622
Q9CPW9	Methionine aminopeptidase 1D, mitochondrial [OS=Mus musculus]	4.674	0.0351963
O35711	Liprin-beta-2 [OS=Mus musculus]	4.674	0.0351963
Q91YI0	Argininosuccinate lyase [OS=Mus musculus]	0.443	0.0135115
Q99L20	Glutathione S-transferase theta-3 [OS=Mus musculus]	0.491	0.0294315
Q91X52	L-xylulose reductase [OS=Mus musculus]	0.397	0.00387934
Q8R0Y6	Cytosolic 10-formyltetrahydrofolate dehydrogenase [OS=Mus musculus]	0.43	0.00959617
Q9D711	Pirin [OS=Mus musculus]	3.537	0.000454963
Q8BU14	Translocation protein SEC62 [OS=Mus musculus]	0.249	5.43691e-06
Q9D0G0	Large ribosomal subunit protein mL65 [OS=Mus musculus]	0.491	0.0246032
Q8VCN5	Cystathionine gamma-lyase [OS=Mus musculus]	0.489	0.0378826
Q7TPD0	Integrator complex subunit 3 [OS=Mus musculus]	0.033	1.12348e-16
Q8JZV7	N-acetylglucosamine-6-phosphate deacetylase [OS=Mus musculus]	0.34	0.0390494
P61922	4-aminobutyrate aminotransferase, mitochondrial [OS=Mus musculus]	0.435	0.0128174
Q8VBW8	Tetratricopeptide repeat protein 36 [OS=Mus musculus]	0.487	0.0160638
Q923D4	Splicing factor 3B subunit 5 [OS=Mus musculus]	4.08	0.0185879
Q9Z0M5	Lysosomal acid lipase/cholesteryl ester hydrolase [OS=Mus musculus]	3.078	0.00455905
Q6P2K6	Serine/threonine-protein phosphatase 4 regulatory subunit 3A [OS=Mus musculus]	4.843	0.0255558
O08705	Hepatic sodium/bile acid cotransporter [OS=Mus musculus]	0.391	0.0091197
Q9CRA8	Exosome complex component RRP46 [OS=Mus musculus]	0.107	1.41448e-13
Q9CWX2	Complex I intermediate-associated protein 30, mitochondrial [OS=Mus musculus]	0.152	3.10152e-08
Q9DBS5	Kinesin light chain 4 [OS=Mus musculus]	0.428	0.0124626
P61166	Transmembrane protein 258 [OS=Mus musculus]	0.34	0.0280795
Q8VCH0	3-ketoacyl-CoA thiolase B, peroxisomal [OS=Mus musculus]	2.95	0.0049879
P29391	Ferritin light chain 1 [OS=Mus musculus]	0.479	0.0306354
Q9QYF1	Retinol dehydrogenase 11 [OS=Mus musculus]	0.318	2.70534e-05
Q3U487	E3 ubiquitin-protein ligase HECTD3 [OS=Mus musculus]	0.159	5.47445e-08
Q9D7A6	Signal recognition particle 19 kDa protein [OS=Mus musculus]	0.33	0.0254721
P23589	Carbonic anhydrase 5A, mitochondrial [OS=Mus musculus]	0.349	0.00535081
Q8BHN1	Gamma-taxilin [OS=Mus musculus]	5.411	0.00165753
A2AKG8	Focadhesin [OS=Mus musculus]	0.22	0.00285686
O70570	Polymeric immunoglobulin receptor [OS=Mus musculus]	0.462	0.0197471
Q9ERI6	Retinol dehydrogenase 14 [OS=Mus musculus]	0.339	0.0090825
Q8VCU1	Carboxylesterase 3B [OS=Mus musculus]	0.431	0.00745829
Q8BGL3	Sulfotransferase 2A8 [OS=Mus musculus]	0.277	1.96023e-05
Q8VCH7	Retinol dehydrogenase 10 [OS=Mus musculus]	0.104	2.93328e-06
O88783	Coagulation factor V [OS=Mus musculus]	0.336	0.000472958
P02535	Keratin, type I cytoskeletal 10 [OS=Mus musculus]	0.01	1.12348e-16
Q8VBT2	L-serine dehydratase/L-threonine deaminase [OS=Mus musculus]	0.345	0.000523639
P48036	Annexin A5 [OS=Mus musculus]	3.636	0.000301936
Q6XVG2	Cytochrome P450 2C54 [OS=Mus musculus]	0.232	3.15675e-06
P11688	Integrin alpha-5 [OS=Mus musculus]	0.048	1.12348e-16
Q03734	Serine protease inhibitor A3M [OS=Mus musculus]	0.511	0.0311322
P04939	Major urinary protein 3 [OS=Mus musculus]	0.271	1.34925e-05
P51885	Lumican [OS=Mus musculus]	2.91	0.0231468
Q8CG50	Ras-related protein Rab-43 [OS=Mus musculus]	0.357	0.00618265
Q8VDM6	Heterogeneous nuclear ribonucleoprotein U-like protein 1 [OS=Mus musculus]	0.312	0.000241211
P16015	Carbonic anhydrase 3 [OS=Mus musculus]	0.348	0.000654487
O88543	COP9 signalosome complex subunit 3 [OS=Mus musculus]	0.332	0.0184033
Q8BJM7	S-adenosyl-L-methionine-dependent tRNA 4-demethylwyosine synthase TYW1 [OS=Mus musculus]	8.357	3.02042e-07
Q8CFI7	DNA-directed RNA polymerase II subunit RPB2 [OS=Mus musculus]	0.279	0.00901579
Q6PAV2	Probable E3 ubiquitin-protein ligase HERC4 [OS=Mus musculus]	0.226	1.84545e-06
Q8BWY7	Zinc transporter ZIP11 [OS=Mus musculus]	5.931	8.04519e-08
P47740	Aldehyde dehydrogenase family 3 member A2 [OS=Mus musculus]	3.035	0.00352319
Q9D5N8	Spermidine/spermine N(1)-acetyltransferase-like protein 1 [OS=Mus musculus]	0.337	0.029936
Q9CQN7	Large ribosomal subunit protein mL41 [OS=Mus musculus]	3.793	0.000103192
Q8R0E5	Putative uncharacterized protein ZNRD1-AS1 [OS=Mus musculus]	0.374	0.0144086
P11438	Lysosome-associated membrane glycoprotein 1 [OS=Mus musculus]	2.898	0.0225496
Q63850	Nuclear pore glycoprotein p62 [OS=Mus musculus]	0.155	1.46716e-05
Q9WVG6	Histone-arginine methyltransferase CARM1 [OS=Mus musculus]	0.149	1.99586e-07
P62843	Small ribosomal subunit protein uS19 [OS=Mus musculus]	2.573	0.0378939
Q9Z0Y1	Dynactin subunit 3 [OS=Mus musculus]	0.131	1.14504e-11
Q5BKS4	ERI1 exoribonuclease 2 [OS=Mus musculus]	0.427	0.0402646
Q9D7S9	Charged multivesicular body protein 5 [OS=Mus musculus]	0.343	0.023518
P46061	Ran GTPase-activating protein 1 [OS=Mus musculus]	0.347	0.0448005
P18242	Cathepsin D [OS=Mus musculus]	2.576	0.0228698
Q9WV98	Mitochondrial import inner membrane translocase subunit Tim9 [OS=Mus musculus]	0.421	0.023518
Q9QYR9	Acyl-coenzyme A thioesterase 2, mitochondrial [OS=Mus musculus]	2.868	0.00560184
Q62433	Protein NDRG1 [OS=Mus musculus]	5.331	0.00582272
Q5U4D9	THO complex subunit 6 homolog [OS=Mus musculus]	0.207	0.000818763
Q6PGB6	N-alpha-acetyltransferase 50 [OS=Mus musculus]	10.681	2.52224e-08
P21981	Protein-glutamine gamma-glutamyltransferase 2 [OS=Mus musculus]	2.484	0.0329929
Q64FW2	All-trans-retinol 13,14-reductase [OS=Mus musculus]	2.796	0.00928232
Q8BUE4	Ferroptosis suppressor protein 1 [OS=Mus musculus]	3.131	0.0384741
P58774	Tropomyosin beta chain [OS=Mus musculus]	0.363	0.00153487
P24721	Asialoglycoprotein receptor 2 [OS=Mus musculus]	0.371	0.00745829
Q9D1I6	Large ribosomal subunit protein uL14m [OS=Mus musculus]	0.314	0.0142903
P03987	Ig gamma-3 chain C region [OS=Mus musculus]	3.227	0.0418776
Q8QZR1	Tyrosine aminotransferase [OS=Mus musculus]	0.363	0.0480888
Q9CRC0	Vitamin K epoxide reductase complex subunit 1 [OS=Mus musculus]	0.224	1.31969e-06
B2RXC1	Trafficking protein particle complex subunit 11 [OS=Mus musculus]	4.112	0.000105542
P09528	Ferritin heavy chain [OS=Mus musculus]	0.349	0.000293628
Q9QYI5	DnaJ homolog subfamily B member 2 [OS=Mus musculus]	0.188	0.000203468
Q9WVA4	Transgelin-2 [OS=Mus musculus]	3.255	0.0031692
O70404	Vesicle-associated membrane protein 8 [OS=Mus musculus]	12.896	1.79833e-11
Q6P8M1	Deoxyribonuclease TATDN1 [OS=Mus musculus]	3.187	0.0206187
Q6P6L0	Filamin A-interacting protein 1-like [OS=Mus musculus]	0.18	2.27525e-05
P63082	V-type proton ATPase 16 kDa proteolipid subunit c [OS=Mus musculus]	3.865	0.0252618
P26350	Prothymosin alpha [OS=Mus musculus]	2.862	0.0127005
P27005	Protein S100-A8 [OS=Mus musculus]	3.611	0.0387786
Q3TQQ9	FIGNL1-interacting regulator of recombination and mitosis [OS=Mus musculus]	0.207	6.91187e-09
Q9CQM2	ER lumen protein-retaining receptor 2 [OS=Mus musculus]	0.317	0.0040892
Q91WK0	Leucine-rich repeat flightless-interacting protein 2 [OS=Mus musculus]	0.308	0.036453
Q99P72	Reticulon-4 [OS=Mus musculus]	3.429	0.00146019
Q9CYA0	Protein disulfide isomerase Creld2 [OS=Mus musculus]	0.302	8.5356e-05
Q9CR24	Mitochondrial coenzyme A diphosphatase NUDT8 [OS=Mus musculus]	0.26	0.00501156
Q8BJU2	Tetraspanin-9 [OS=Mus musculus]	0.264	0.0198202
Q61694	NADPH-dependent 3-keto-steroid reductase Hsd3b5 [OS=Mus musculus]	0.403	0.00396063
Q02357	Ankyrin-1 [OS=Mus musculus]	0.258	1.03452e-05
Q9R0Q3	Transmembrane emp24 domain-containing protein 2 [OS=Mus musculus]	2.668	0.0474
Q99LY2	Lysophospholipase D GDPD3 [OS=Mus musculus]	4.108	0.0418942
Q78IS1	Transmembrane emp24 domain-containing protein 3 [OS=Mus musculus]	0.222	0.00558503
Q9CRB8	Mitochondrial fission process protein 1 [OS=Mus musculus]	0.046	1.12348e-16
Q80UJ7	Rab3 GTPase-activating protein catalytic subunit [OS=Mus musculus]	4.518	0.00106441
Q8K124	Pleckstrin homology domain-containing family O member 2 [OS=Mus musculus]	0.158	5.93049e-05
Q3THG9	Alanyl-tRNA editing protein Aarsd1 [OS=Mus musculus]	0.447	0.0429596
Q9R182	Angiopoietin-related protein 3 [OS=Mus musculus]	0.313	0.0318702
Q07813	Apoptosis regulator BAX [OS=Mus musculus]	4.834	0.00052684
P43883	Perilipin-2 [OS=Mus musculus]	2.945	0.00403432
Q9DBJ3	Brain-specific angiogenesis inhibitor 1-associated protein 2-like protein 1 [OS=Mus musculus]	37.62	1.12348e-16
O35490	Betaine--homocysteine S-methyltransferase 1 [OS=Mus musculus]	0.261	6.71135e-06
Q3UMU9	Hepatoma-derived growth factor-related protein 2 [OS=Mus musculus]	6.25	0.000527772
Q9JLJ4	Elongation of very long chain fatty acids protein 2 [OS=Mus musculus]	3.826	0.0279745
Q91W43	Glycine dehydrogenase (decarboxylating), mitochondrial [OS=Mus musculus]	0.396	0.00135103
P50543	Protein S100-A11 [OS=Mus musculus]	5.528	0.00560435
Q8K1L5	E3 ubiquitin-protein ligase PPP1R11 [OS=Mus musculus]	0.044	1.12348e-16
Q3TGF2	Protein FAM107B [OS=Mus musculus]	0.335	0.0321956
Q8VCH8	UBX domain-containing protein 4 [OS=Mus musculus]	3.537	0.0136952
Q9Z2G9	Oxidoreductase HTATIP2 [OS=Mus musculus]	3.637	0.00939141
Q9ESY9	Gamma-interferon-inducible lysosomal thiol reductase [OS=Mus musculus]	8.704	2.20677e-07
Q9D379	Epoxide hydrolase 1 [OS=Mus musculus]	3.823	0.000141515
Q61550	Double-strand-break repair protein rad21 homolog [OS=Mus musculus]	5.552	0.000853157
O54774	AP-3 complex subunit delta-1 [OS=Mus musculus]	4.96	0.000298742
Q8K4G5	Actin-binding LIM protein 1 [OS=Mus musculus]	0.311	0.047496
B2RXS4	Plexin-B2 [OS=Mus musculus]	0.179	2.11734e-06
Q9JJY3	Sphingomyelin phosphodiesterase 3 [OS=Mus musculus]	0.01	1.12348e-16
Q8R429	Sarcoplasmic/endoplasmic reticulum calcium ATPase 1 [OS=Mus musculus]	0.372	0.00181225
Q8CHP5	Partner of Y14 and mago [OS=Mus musculus]	0.144	0.0001658
Q64459	Cytochrome P450 3A11 [OS=Mus musculus]	2.798	0.00921055
Q9DBM2	Peroxisomal bifunctional enzyme [OS=Mus musculus]	4.393	1.49957e-05
P35821	Tyrosine-protein phosphatase non-receptor type 1 [OS=Mus musculus]	3.02	0.014474
Q8BHD7	Polypyrimidine tract-binding protein 3 [OS=Mus musculus]	7.502	2.05604e-08
Q99LI2	Chloride channel CLIC-like protein 1 [OS=Mus musculus]	0.032	1.12348e-16
Q91YJ5	Translation initiation factor IF-2, mitochondrial [OS=Mus musculus]	5.468	0.00527667
Q9D8N2	DENN domain-containing protein 10 [OS=Mus musculus]	4.719	0.0001397
Q9CPU4	Glutathione S-transferase 3, mitochondrial [OS=Mus musculus]	2.652	0.01688
O09161	Calsequestrin-2 [OS=Mus musculus]	0.307	0.0486163
Q9CQI3	Glia maturation factor beta [OS=Mus musculus]	7.18	3.71204e-06
P43276	Histone H1.5 [OS=Mus musculus]	3.384	0.00468667
Q9DBE0	Cysteine sulfinic acid decarboxylase [OS=Mus musculus]	4.348	1.77912e-05
Q9JMC3	DnaJ homolog subfamily A member 4 [OS=Mus musculus]	21.406	1.12348e-16
P29595	NEDD8 [OS=Mus musculus]	6.014	0.000552158
Q00977	Gap junction beta-2 protein [OS=Mus musculus]	5.678	0.00176903
P19639	Glutathione S-transferase Mu 3 [OS=Mus musculus]	4.382	1.56246e-05
P14602	Heat shock protein beta-1 [OS=Mus musculus]	4.107	0.000131197
Q8BTN6	Leukocyte receptor cluster member 9 [OS=Mus musculus]	5.543	5.43323e-06
Q8BRB7	Histone acetyltransferase KAT6B [OS=Mus musculus]	0.078	1.30559e-08
Q62393	Tumor protein D52 [OS=Mus musculus]	3.546	0.038681
O89086	RNA-binding protein 3 [OS=Mus musculus]	39.46	7.21193e-12
O70370	Cathepsin S [OS=Mus musculus]	4.527	0.00123039
Q9CQW9	Interferon-induced transmembrane protein 3 [OS=Mus musculus]	3.162	0.0300357
Q9D020	Cytosolic 5'-nucleotidase 3A [OS=Mus musculus]	4.696	0.0214654
P13745	Glutathione S-transferase A1 [OS=Mus musculus]	3.279	0.00108904
Q8R4U0	Stabilin-2 [OS=Mus musculus]	0.145	0.000203468
P84228	Histone H3.2 [OS=Mus musculus]	4.031	0.0252028
Q924X2	Carnitine O-palmitoyltransferase 1, muscle isoform [OS=Mus musculus]	0.102	2.96236e-06
Q3TTY5	Keratin, type II cytoskeletal 2 epidermal [OS=Mus musculus]	0.012	1.12348e-16
Q9CWD8	Iron-sulfur protein NUBPL [OS=Mus musculus]	6.659	0.00501156
P04247	Myoglobin [OS=Mus musculus]	0.104	5.55033e-12
Q8K215	LYR motif-containing protein 4 [OS=Mus musculus]	0.173	0.000138968
