# Supplementary material for: Effects of Prebiotics Inulin and Oat β-Glucan on Colonic Architecture and Hepatic Proteome in Mice with Circadian-Disruption-Aggravated Metabolic Dysfunction-Associated Steatohepatitis
Source: Nutrients. 2025 Jul 5;17(13):2245. doi: 10.3390/nu17132245 (PMC12251635; doi:10.3390/nu17132245)
Supplement: Supplementary file 1 [file nutrients-17-02245-s001.zip › Supplementary Table S2 (SFPC vs. SC).xlsx]

## Sheet: Sheet1
Accession	Description	Abundance Ratio: (SFPC) / (SC)	Abundance Ratio Adj. P-Value: (SFPC) / (SC)
Q99J83	Autophagy protein 5 [OS=Mus musculus]	6.046	0.0108082
Q5SUR0	Phosphoribosylformylglycinamidine synthase [OS=Mus musculus]	0.045	7.92111e-14
Q9EQY0	Serine/threonine-protein kinase/endoribonuclease IRE1 [OS=Mus musculus]	10.036	0.00201602
Q9CY62	E3 ubiquitin-protein ligase RNF181 [OS=Mus musculus]	0.272	0.0499564
Q99JZ7	ERBB receptor feedback inhibitor 1 [OS=Mus musculus]	0.205	0.00657213
O70423	Membrane primary amine oxidase [OS=Mus musculus]	0.24	0.0133171
Q99MD9	Nuclear autoantigenic sperm protein [OS=Mus musculus]	0.243	0.031059
Q8R2E9	ERO1-like protein beta [OS=Mus musculus]	0.278	0.0453081
Q99JH8	ER lumen protein-retaining receptor 1 [OS=Mus musculus]	6.544	0.0178723
Q8VED5	Keratin, type II cytoskeletal 79 [OS=Mus musculus]	0.252	0.0248827
Q3U308	Cytoplasmic tRNA 2-thiolation protein 2 [OS=Mus musculus]	0.147	0.000420015
P97314	Cysteine and glycine-rich protein 2 [OS=Mus musculus]	0.162	0.00244798
Q8BWZ3	N-alpha-acetyltransferase 25, NatB auxiliary subunit [OS=Mus musculus]	0.253	0.0270629
Q80UW8	DNA-directed RNA polymerases I, II, and III subunit RPABC1 [OS=Mus musculus]	0.301	0.011632
Q61595	Kinectin [OS=Mus musculus]	0.063	3.21845e-07
P01800	Ig heavy chain V-III region T957 [OS=Mus musculus]	5.736	0.00101099
Q9WV60	Glycogen synthase kinase-3 beta [OS=Mus musculus]	0.182	1.86623e-06
Q9CZ28	Vacuolar-sorting protein SNF8 [OS=Mus musculus]	8.021	4.33415e-05
Q8R1N4	NudC domain-containing protein 3 [OS=Mus musculus]	0.035	8.07497e-12
Q64523	Histone H2A type 2-C [OS=Mus musculus]	8.693	0.00473739
Q9D8B3	Charged multivesicular body protein 4b [OS=Mus musculus]	0.218	0.00506998
P55098	Peroxisome biogenesis factor 2 [OS=Mus musculus]	14.669	6.98233e-09
Q80Y17	Lethal(2) giant larvae protein homolog 1 [OS=Mus musculus]	0.146	0.00220116
Q3UHZ5	Leiomodin-2 [OS=Mus musculus]	0.443	0.0161176
P97429	Annexin A4 [OS=Mus musculus]	2.99	0.00948244
P50172	11-beta-hydroxysteroid dehydrogenase 1 [OS=Mus musculus]	0.443	0.0357262
O35423	Alanine--glyoxylate aminotransferase [OS=Mus musculus]	0.389	0.00142676
Q9D2C7	Bax inhibitor 1 [OS=Mus musculus]	0.365	0.000591598
Q61646	Haptoglobin [OS=Mus musculus]	2.975	0.0173251
Q8K2M0	Large ribosomal subunit protein mL38 [OS=Mus musculus]	16.336	2.48633e-10
Q9JJZ2	Tubulin alpha-8 chain [OS=Mus musculus]	0.087	4.45239e-15
Q9WUD1	E3 ubiquitin-protein ligase CHIP [OS=Mus musculus]	0.422	0.00472869
P35492	Histidine ammonia-lyase [OS=Mus musculus]	0.212	5.10105e-06
Q61481	Dual specificity calcium/calmodulin-dependent 3',5'-cyclic nucleotide phosphodiesterase 1A [OS=Mus musculus]	0.18	1.8234e-07
Q8C196	Carbamoyl-phosphate synthase [ammonia], mitochondrial [OS=Mus musculus]	0.314	0.00109297
Q8K1H1	Tudor domain-containing protein 7 [OS=Mus musculus]	0.291	0.0405225
P06728	Apolipoprotein A-IV [OS=Mus musculus]	4.745	7.96591e-05
Q6PIX5	Inactive rhomboid protein 1 [OS=Mus musculus]	11.104	4.78262e-06
Q9Z0R9	Acyl-CoA 6-desaturase [OS=Mus musculus]	2.979	0.00990263
P07356	Annexin A2 [OS=Mus musculus]	2.935	0.0195845
Q9QXF8	Glycine N-methyltransferase [OS=Mus musculus]	0.302	0.000688561
Q8VCX1	Aldo-keto reductase family 1 member D1 [OS=Mus musculus]	0.401	0.00353708
Q9CZU3	Exosome RNA helicase MTR4 [OS=Mus musculus]	0.497	0.0389365
Q8C0N2	Glycerol-3-phosphate acyltransferase 3 [OS=Mus musculus]	0.156	2.84836e-08
P05201	Aspartate aminotransferase, cytoplasmic [OS=Mus musculus]	0.376	0.0079986
Q5DTT4	Retrotransposon Gag-like protein 5 [OS=Mus musculus]	0.374	0.000961675
Q9WUZ9	Ectonucleoside triphosphate diphosphohydrolase 5 [OS=Mus musculus]	2.989	0.0167272
Q9EP75	Leukotriene-B4 omega-hydroxylase 3 [OS=Mus musculus]	0.504	0.0297343
Q9Z266	SNARE-associated protein Snapin [OS=Mus musculus]	0.298	0.0359732
P16460	Argininosuccinate synthase [OS=Mus musculus]	0.457	0.0456313
Q9CWW6	Peptidyl-prolyl cis-trans isomerase NIMA-interacting 4 [OS=Mus musculus]	0.368	0.0430588
P13516	Acyl-CoA desaturase 1 [OS=Mus musculus]	3.502	0.000910499
Q8BHI7	Elongation of very long chain fatty acids protein 5 [OS=Mus musculus]	4.639	1.72863e-05
Q921M4	Golgin subfamily A member 2 [OS=Mus musculus]	0.349	0.0399363
Q9R269	Periplakin [OS=Mus musculus]	0.231	0.00519578
P46656	Adrenodoxin, mitochondrial [OS=Mus musculus]	0.334	0.000135351
E9Q634	Unconventional myosin-Ie [OS=Mus musculus]	0.16	3.11352e-08
Q99LB7	Sarcosine dehydrogenase, mitochondrial [OS=Mus musculus]	0.395	0.0128679
E9QAM5	Helicase with zinc finger domain 2 [OS=Mus musculus]	5.743	0.0443491
Q6WVG3	BTB/POZ domain-containing protein KCTD12 [OS=Mus musculus]	4.428	0.0465204
Q99JP7	Glutathione hydrolase 7 [OS=Mus musculus]	0.043	1.00495e-16
Q9CQY6	Ubiquinol-cytochrome-c reductase complex assembly factor 2 [OS=Mus musculus]	0.298	0.0359732
Q8R2M2	Deoxynucleotidyltransferase terminal-interacting protein 2 [OS=Mus musculus]	0.127	1.43239e-05
Q9CPW9	Methionine aminopeptidase 1D, mitochondrial [OS=Mus musculus]	6.728	0.0167272
O35711	Liprin-beta-2 [OS=Mus musculus]	6.728	0.0167272
Q08857	Platelet glycoprotein 4 [OS=Mus musculus]	2.825	0.0302774
Q9DCY0	Glycine N-acyltransferase-like protein Keg1 [OS=Mus musculus]	0.436	0.0311076
Q91YI0	Argininosuccinate lyase [OS=Mus musculus]	0.361	0.00519495
Q91X52	L-xylulose reductase [OS=Mus musculus]	0.449	0.0128355
Q3TL44	NLR family member X1 [OS=Mus musculus]	0.402	0.0151912
Q9D711	Pirin [OS=Mus musculus]	3.124	0.00471087
P16045	Galectin-1 [OS=Mus musculus]	2.567	0.0390966
Q9D0G0	Large ribosomal subunit protein mL65 [OS=Mus musculus]	0.424	0.0248152
O35943	Frataxin, mitochondrial [OS=Mus musculus]	0.332	0.0348485
Q8K337	Type II inositol 1,4,5-trisphosphate 5-phosphatase [OS=Mus musculus]	0.082	5.8754e-09
Q7TPD0	Integrator complex subunit 3 [OS=Mus musculus]	0.023	1.00495e-16
Q3USS3	Dynein regulatory complex protein 1 [OS=Mus musculus]	0.458	0.0162528
Q8VBW8	Tetratricopeptide repeat protein 36 [OS=Mus musculus]	0.415	0.00588237
Q8CCK0	Core histone macro-H2A.2 [OS=Mus musculus]	0.111	1.41315e-07
Q5EG47	5'-AMP-activated protein kinase catalytic subunit alpha-1 [OS=Mus musculus]	0.273	0.0405953
P17095	High mobility group protein HMG-I/HMG-Y [OS=Mus musculus]	0.105	1.02337e-05
Q9R190	Metastasis-associated protein MTA2 [OS=Mus musculus]	0.221	0.000225186
Q9CRA8	Exosome complex component RRP46 [OS=Mus musculus]	0.098	6.63177e-15
P35762	CD81 antigen [OS=Mus musculus]	4.699	0.0207619
Q9CWX2	Complex I intermediate-associated protein 30, mitochondrial [OS=Mus musculus]	0.244	1.61723e-05
Q9DBS5	Kinesin light chain 4 [OS=Mus musculus]	0.074	1.00495e-16
P61166	Transmembrane protein 258 [OS=Mus musculus]	0.28	0.0170177
Q8VCH0	3-ketoacyl-CoA thiolase B, peroxisomal [OS=Mus musculus]	4.156	0.000455205
Q3U487	E3 ubiquitin-protein ligase HECTD3 [OS=Mus musculus]	0.247	2.46852e-06
P59017	Bcl-2-like protein 13 [OS=Mus musculus]	0.062	5.20893e-11
P62855	Small ribosomal subunit protein eS26 [OS=Mus musculus]	2.581	0.0432239
Q91XQ0	Dynein axonemal heavy chain 8 [OS=Mus musculus]	0.063	1.00495e-16
P23589	Carbonic anhydrase 5A, mitochondrial [OS=Mus musculus]	0.302	0.000420735
Q69ZR9	Protein TASOR [OS=Mus musculus]	0.466	0.0133674
Q60605	Myosin light polypeptide 6 [OS=Mus musculus]	2.59	0.0266166
P56654	Cytochrome P450 2C37 [OS=Mus musculus]	0.416	0.00376118
Q8BHN1	Gamma-taxilin [OS=Mus musculus]	3.97	0.0324761
Q91XL9	Oxysterol-binding protein-related protein 1 [OS=Mus musculus]	0.268	1.04308e-05
Q924T2	Small ribosomal subunit protein uS2m [OS=Mus musculus]	0.366	0.00345423
P41105	Large ribosomal subunit protein eL28 [OS=Mus musculus]	0.187	5.52636e-09
B9EJ86	Oxysterol-binding protein-related protein 8 [OS=Mus musculus]	0.366	0.00596595
O08759	Ubiquitin-protein ligase E3A [OS=Mus musculus]	5.434	0.0268749
Q9D8T3	GTPase RhebL1 [OS=Mus musculus]	9.183	1.6135e-06
Q8K2Q9	Shootin-1 [OS=Mus musculus]	0.437	0.0256823
Q9ERI6	Retinol dehydrogenase 14 [OS=Mus musculus]	0.353	0.015767
E9Q5K4	Cytochrome P450 2C44 [OS=Mus musculus]	0.257	6.59777e-06
Q8BGL3	Sulfotransferase 2A8 [OS=Mus musculus]	0.269	0.000154163
Q5NCF2	Trafficking protein particle complex subunit 1 [OS=Mus musculus]	6.252	0.0141583
Q99JW2	Aminoacylase-1 [OS=Mus musculus]	0.492	0.0266166
B2RY04	Dedicator of cytokinesis protein 5 [OS=Mus musculus]	5.191	0.032658
Q8VBT2	L-serine dehydratase/L-threonine deaminase [OS=Mus musculus]	0.386	0.00205287
Q8BTY1	Kynurenine--oxoglutarate transaminase 1 [OS=Mus musculus]	0.409	0.0333865
P48036	Annexin A5 [OS=Mus musculus]	2.724	0.0375504
Q6XVG2	Cytochrome P450 2C54 [OS=Mus musculus]	0.211	4.63593e-08
P11688	Integrin alpha-5 [OS=Mus musculus]	0.042	1.00495e-16
P04939	Major urinary protein 3 [OS=Mus musculus]	0.189	3.82428e-09
P51885	Lumican [OS=Mus musculus]	3.315	0.0200001
Q64458	Cytochrome P450 2C29 [OS=Mus musculus]	0.459	0.0474932
Q9DBR1	5'-3' exoribonuclease 2 [OS=Mus musculus]	0.206	0.000412445
Q811U4	Mitofusin-1 [OS=Mus musculus]	0.347	0.00336936
Q8VDM6	Heterogeneous nuclear ribonucleoprotein U-like protein 1 [OS=Mus musculus]	0.312	0.0018731
P07758	Alpha-1-antitrypsin 1-1 [OS=Mus musculus]	0.343	0.00300213
P34927	Asialoglycoprotein receptor 1 [OS=Mus musculus]	0.487	0.0277567
P16015	Carbonic anhydrase 3 [OS=Mus musculus]	0.449	0.0395241
Q9JIG7	Coiled-coil domain-containing protein 22 [OS=Mus musculus]	0.382	0.0146832
Q80SZ7	Guanine nucleotide-binding protein G(I)/G(S)/G(O) subunit gamma-5 [OS=Mus musculus]	0.097	0.000108606
P83882	Large ribosomal subunit protein eL42 [OS=Mus musculus]	0.195	6.47699e-05
Q8BSF4	Phosphatidylserine decarboxylase proenzyme, mitochondrial [OS=Mus musculus]	68.747	1.00495e-16
O54909	Retinol dehydrogenase 16 [OS=Mus musculus]	2.735	0.0204505
Q8BJM7	S-adenosyl-L-methionine-dependent tRNA 4-demethylwyosine synthase TYW1 [OS=Mus musculus]	16.034	6.31231e-09
Q9D7A8	Armadillo repeat-containing protein 1 [OS=Mus musculus]	2.785	0.0333865
Q6PCP7	Probable G-protein coupled receptor 156 [OS=Mus musculus]	0.114	2.06844e-05
Q6PAV2	Probable E3 ubiquitin-protein ligase HERC4 [OS=Mus musculus]	0.204	1.325e-07
Q8BWY7	Zinc transporter ZIP11 [OS=Mus musculus]	4.468	0.000109181
P47740	Aldehyde dehydrogenase family 3 member A2 [OS=Mus musculus]	3.054	0.0137277
Q8C878	NEDD8-activating enzyme E1 catalytic subunit [OS=Mus musculus]	4.103	0.000400474
Q9CQN7	Large ribosomal subunit protein mL41 [OS=Mus musculus]	3.25	0.00230641
Q8R0E5	Putative uncharacterized protein ZNRD1-AS1 [OS=Mus musculus]	0.266	0.00308234
Q9QXZ6	Solute carrier organic anion transporter family member 1A1 [OS=Mus musculus]	0.192	0.000169145
Q7TQG1	Pleckstrin homology domain-containing family A member 6 [OS=Mus musculus]	0.236	0.00357103
P11247	Myeloperoxidase [OS=Mus musculus]	0.242	0.0233024
P62274	Small ribosomal subunit protein uS14 [OS=Mus musculus]	0.496	0.0206565
Q8K1Z0	Ubiquinone biosynthesis protein COQ9, mitochondrial [OS=Mus musculus]	0.535	0.044529
Q69Z37	Sterile alpha motif domain-containing protein 9-like [OS=Mus musculus]	21.549	1.00495e-16
Q8BR70	Protein YIPF6 [OS=Mus musculus]	0.064	8.41501e-08
Q9Z0Y1	Dynactin subunit 3 [OS=Mus musculus]	0.103	1.76435e-14
P08103	Tyrosine-protein kinase HCK [OS=Mus musculus]	0.283	0.0171478
Q9WV98	Mitochondrial import inner membrane translocase subunit Tim9 [OS=Mus musculus]	0.413	0.0378995
Q9QYR9	Acyl-coenzyme A thioesterase 2, mitochondrial [OS=Mus musculus]	2.942	0.0108645
Q5U4D9	THO complex subunit 6 homolog [OS=Mus musculus]	0.09	1.16026e-06
Q8BJ71	Nuclear pore complex protein Nup93 [OS=Mus musculus]	0.282	0.00801668
Q8BPU7	Engulfment and cell motility protein 1 [OS=Mus musculus]	0.193	0.00560906
P53702	Holocytochrome c-type synthase [OS=Mus musculus]	0.322	0.0273462
P19324	Serpin H1 [OS=Mus musculus]	3.075	0.0130435
P70460	Vasodilator-stimulated phosphoprotein [OS=Mus musculus]	0.321	0.0332663
P58774	Tropomyosin beta chain [OS=Mus musculus]	0.284	3.44488e-05
Q9D1I6	Large ribosomal subunit protein uL14m [OS=Mus musculus]	0.201	0.000284279
P39447	Tight junction protein ZO-1 [OS=Mus musculus]	3.34	0.00219974
Q9ET54	Palladin [OS=Mus musculus]	0.272	0.0155438
Q3TCJ1	BRISC complex subunit Abraxas 2 [OS=Mus musculus]	0.157	0.000287951
Q80X95	Ras-related GTP-binding protein A [OS=Mus musculus]	0.161	0.00148493
Q8BH61	Coagulation factor XIII A chain [OS=Mus musculus]	5.32	0.0160815
Q9WVA4	Transgelin-2 [OS=Mus musculus]	3.112	0.0100883
O70404	Vesicle-associated membrane protein 8 [OS=Mus musculus]	2.572	0.0466669
P56382	ATP synthase subunit epsilon, mitochondrial [OS=Mus musculus]	0.428	0.00411678
P62878	E3 ubiquitin-protein ligase RBX1 [OS=Mus musculus]	0.049	6.1565e-10
Q6P6L0	Filamin A-interacting protein 1-like [OS=Mus musculus]	0.2	0.000386465
P00397	Cytochrome c oxidase subunit 1 [OS=Mus musculus]	2.748	0.0420446
P26350	Prothymosin alpha [OS=Mus musculus]	0.111	4.53812e-06
Q3TQQ9	FIGNL1-interacting regulator of recombination and mitosis [OS=Mus musculus]	0.183	4.73642e-07
Q8K0H1	Multidrug and toxin extrusion protein 1 [OS=Mus musculus]	0.224	0.00259588
Q9WUA3	ATP-dependent 6-phosphofructokinase, platelet type [OS=Mus musculus]	4.262	0.0185558
Q99P72	Reticulon-4 [OS=Mus musculus]	4.251	0.000216306
P08607	C4b-binding protein [OS=Mus musculus]	0.107	3.32542e-05
Q9CYA0	Protein disulfide isomerase Creld2 [OS=Mus musculus]	0.164	8.36743e-10
Q02357	Ankyrin-1 [OS=Mus musculus]	0.41	0.00326971
O08788	Dynactin subunit 1 [OS=Mus musculus]	25.375	6.63177e-15
Q78IS1	Transmembrane emp24 domain-containing protein 3 [OS=Mus musculus]	0.197	0.00116056
Q80UJ7	Rab3 GTPase-activating protein catalytic subunit [OS=Mus musculus]	10.81	3.4595e-10
Q9CX86	Heterogeneous nuclear ribonucleoprotein A0 [OS=Mus musculus]	6.968	0.00125794
Q8K124	Pleckstrin homology domain-containing family O member 2 [OS=Mus musculus]	0.364	0.0414479
Q80X71	Transmembrane protein 106B [OS=Mus musculus]	0.195	0.00219478
Q07813	Apoptosis regulator BAX [OS=Mus musculus]	12.548	6.02516e-07
P43883	Perilipin-2 [OS=Mus musculus]	3.045	0.00845306
Q9DBJ3	Brain-specific angiogenesis inhibitor 1-associated protein 2-like protein 1 [OS=Mus musculus]	11.119	9.68771e-07
P13412	Troponin I, fast skeletal muscle [OS=Mus musculus]	0.103	2.69884e-07
Q91XD6	Vacuolar protein-sorting-associated protein 36 [OS=Mus musculus]	3.759	0.0430012
Q9JLF6	Protein-glutamine gamma-glutamyltransferase K [OS=Mus musculus]	0.206	0.0126265
Q91W43	Glycine dehydrogenase (decarboxylating), mitochondrial [OS=Mus musculus]	0.341	0.000327153
P43024	Cytochrome c oxidase subunit 6A1, mitochondrial [OS=Mus musculus]	19.923	4.78249e-06
P50543	Protein S100-A11 [OS=Mus musculus]	5.392	0.0139314
P97366	Ecotropic viral integration site 5 protein [OS=Mus musculus]	0.107	9.81683e-06
Q8K1L5	E3 ubiquitin-protein ligase PPP1R11 [OS=Mus musculus]	0.028	1.00495e-16
Q692V3	Tetratricopeptide repeat protein 41 [OS=Mus musculus]	0.136	7.14978e-05
P11859	Angiotensinogen [OS=Mus musculus]	0.126	2.70214e-09
Q99KP3	Lambda-crystallin homolog [OS=Mus musculus]	0.373	0.0340306
Q9Z2G9	Oxidoreductase HTATIP2 [OS=Mus musculus]	4.182	0.021257
Q99KK1	Receptor expression-enhancing protein 3 [OS=Mus musculus]	4.43	0.0347447
Q9ESY9	Gamma-interferon-inducible lysosomal thiol reductase [OS=Mus musculus]	10.396	2.68492e-06
Q9JI90	E3 ubiquitin-protein ligase RNF14 [OS=Mus musculus]	0.275	0.0289258
P0DN89	Transmembrane protein 254 [OS=Mus musculus]	53.589	1.00495e-16
Q9D379	Epoxide hydrolase 1 [OS=Mus musculus]	3.257	0.00725475
Q80WW9	DDRGK domain-containing protein 1 [OS=Mus musculus]	0.062	2.59675e-07
Q9Z329	Inositol 1,4,5-trisphosphate receptor type 2 [OS=Mus musculus]	0.015	1.00495e-16
B2RXS4	Plexin-B2 [OS=Mus musculus]	0.193	0.000253181
P58871	182 kDa tankyrase-1-binding protein [OS=Mus musculus]	7.192	0.001959
Q9JKY0	CCR4-NOT transcription complex subunit 9 [OS=Mus musculus]	0.18	0.00082217
Q80U63	Mitofusin-2 [OS=Mus musculus]	0.368	0.02804
Q9DBM2	Peroxisomal bifunctional enzyme [OS=Mus musculus]	4.025	0.000681748
P35821	Tyrosine-protein phosphatase non-receptor type 1 [OS=Mus musculus]	10.522	1.76509e-11
P00416	Cytochrome c oxidase subunit 3 [OS=Mus musculus]	0.179	0.00372419
Q8BHD7	Polypyrimidine tract-binding protein 3 [OS=Mus musculus]	13.058	1.37122e-10
Q99LI2	Chloride channel CLIC-like protein 1 [OS=Mus musculus]	0.047	1.00495e-16
Q3UUI3	Acyl-coenzyme A thioesterase THEM4 [OS=Mus musculus]	0.371	0.0395241
Q9QZE7	Translin-associated protein X [OS=Mus musculus]	6.015	0.0321374
P35290	Ras-related protein Rab-24 [OS=Mus musculus]	0.471	0.044529
O09161	Calsequestrin-2 [OS=Mus musculus]	7.39	0.000573453
Q9CQI3	Glia maturation factor beta [OS=Mus musculus]	8.092	5.86865e-05
Q8BI72	CDKN2A-interacting protein [OS=Mus musculus]	0.069	5.58415e-07
P43276	Histone H1.5 [OS=Mus musculus]	5.017	0.00131123
Q9D1R1	Complex I assembly factor TMEM126B, mitochondrial [OS=Mus musculus]	3.487	0.00227724
Q9DBE0	Cysteine sulfinic acid decarboxylase [OS=Mus musculus]	3.107	0.0116789
Q9QYR7	Acyl-coenzyme A thioesterase 3 [OS=Mus musculus]	4.175	0.0212887
Q922H4	Mannose-1-phosphate guanyltransferase alpha [OS=Mus musculus]	0.207	0.01112
Q9ES74	Serine/threonine-protein kinase Nek7 [OS=Mus musculus]	5.963	0.0145534
P51667	Myosin regulatory light chain 2, ventricular/cardiac muscle isoform [OS=Mus musculus]	21.9	1.42591e-06
Q9JMC3	DnaJ homolog subfamily A member 4 [OS=Mus musculus]	0.195	0.00106486
P19639	Glutathione S-transferase Mu 3 [OS=Mus musculus]	3.967	0.000833124
P14602	Heat shock protein beta-1 [OS=Mus musculus]	5.398	8.9376e-05
Q8BTN6	Leukocyte receptor cluster member 9 [OS=Mus musculus]	0.144	0.00108117
Q8BRB7	Histone acetyltransferase KAT6B [OS=Mus musculus]	15.624	2.9024e-09
O70370	Cathepsin S [OS=Mus musculus]	5.487	0.0138465
Q9CQW9	Interferon-induced transmembrane protein 3 [OS=Mus musculus]	6.407	0.000805724
Q9D020	Cytosolic 5'-nucleotidase 3A [OS=Mus musculus]	4.439	0.0297343
Q9CRA5	Golgi phosphoprotein 3 [OS=Mus musculus]	7.695	0.00261991
Q8R2U0	Nucleoporin SEH1 [OS=Mus musculus]	6.444	0.00891522
P84228	Histone H3.2 [OS=Mus musculus]	7.011	0.00222335
Q9CWD8	Iron-sulfur protein NUBPL [OS=Mus musculus]	11.304	3.83445e-05
Q8VE88	Protein FAM114A2 [OS=Mus musculus]	19.746	1.11845e-10
P04247	Myoglobin [OS=Mus musculus]	0.042	1.45409e-08
P48962	ADP/ATP translocase 1 [OS=Mus musculus]	100	1.00495e-16
Q922U2	Keratin, type II cytoskeletal 5 [OS=Mus musculus]	0.225	0.0183458
