# Supplementary material for: Effects of Prebiotics Inulin and Oat β-Glucan on Colonic Architecture and Hepatic Proteome in Mice with Circadian-Disruption-Aggravated Metabolic Dysfunction-Associated Steatohepatitis
Source: Nutrients. 2025 Jul 5;17(13):2245. doi: 10.3390/nu17132245 (PMC12251635; doi:10.3390/nu17132245)
Supplement: Supplementary file 1 [file nutrients-17-02245-s001.zip › Supplementary Table S3 (SC vs. NSC).xlsx]

## Sheet: Sheet1
Accession	Description	Abundance Ratio: (SC) / (NSC)	Abundance Ratio Adj. P-Value: (SC) / (NSC)
Q8CI78	Required for meiotic nuclear division protein 1 homolog [OS=Mus musculus]	2.981	0.0277477
Q9CUN6	E3 ubiquitin-protein ligase SMURF1 [OS=Mus musculus]	0.54	0.00207099
O08692	Neutrophilic granule protein [OS=Mus musculus]	2.421	0.021134
Q3UV17	Keratin, type II cytoskeletal 2 oral [OS=Mus musculus]	1.96	0.00249822
P15379	CD44 antigen [OS=Mus musculus]	3.134	0.00411819
Q6AW69	Cingulin-like protein 1 [OS=Mus musculus]	2.824	3.9826e-06
P18052	Receptor-type tyrosine-protein phosphatase alpha [OS=Mus musculus]	0.494	0.041789
P63087	Serine/threonine-protein phosphatase PP1-gamma catalytic subunit [OS=Mus musculus]	2.387	0.00416654
Q8WTY4	Anamorsin [OS=Mus musculus]	2.324	0.0110141
Q9JHI7	Exosome complex component RRP45 [OS=Mus musculus]	10.313	1.4e-16
Q9CQ06	Large ribosomal subunit protein uL24m [OS=Mus musculus]	2.864	5.88679e-08
Q6PGH2	Jupiter microtubule associated homolog 2 [OS=Mus musculus]	0.623	0.0345324
Q9JJF9	Signal peptide peptidase-like 2A [OS=Mus musculus]	0.431	0.00910667
Q99JZ7	ERBB receptor feedback inhibitor 1 [OS=Mus musculus]	3.144	0.000414647
Q99KN2	Probable cytosolic iron-sulfur protein assembly protein CIAO1 [OS=Mus musculus]	3.402	0.00263185
Q99MD9	Nuclear autoantigenic sperm protein [OS=Mus musculus]	0.082	1.4e-16
Q8VED5	Keratin, type II cytoskeletal 79 [OS=Mus musculus]	0.096	1.4e-16
P28653	Biglycan [OS=Mus musculus]	4.161	0.000361384
Q9WVR4	RNA-binding protein FXR2 [OS=Mus musculus]	0.437	0.00153791
Q8C8U0	Liprin-beta-1 [OS=Mus musculus]	2.839	0.0256195
Q9JKJ9	24-hydroxycholesterol 7-alpha-hydroxylase [OS=Mus musculus]	2.173	0.0261534
Q8BX10	Serine/threonine-protein phosphatase PGAM5, mitochondrial [OS=Mus musculus]	0.124	1.4e-16
Q99N96	Large ribosomal subunit protein uL1m [OS=Mus musculus]	0.345	0.00293282
Q9JIY8	N-acetyltransferase family 8 member 3 [OS=Mus musculus]	0.074	1.4e-16
P52332	Tyrosine-protein kinase JAK1 [OS=Mus musculus]	2.537	0.0115999
Q9WV60	Glycogen synthase kinase-3 beta [OS=Mus musculus]	1.624	0.000688945
Q9CZ28	Vacuolar-sorting protein SNF8 [OS=Mus musculus]	0.172	1.4e-16
P11798	Calcium/calmodulin-dependent protein kinase type II subunit alpha [OS=Mus musculus]	0.393	0.00581089
Q80VJ3	2'-deoxynucleoside 5'-phosphate N-hydrolase 1 [OS=Mus musculus]	3.351	0.0036548
Q99J09	Methylosome protein WDR77 [OS=Mus musculus]	2.159	0.0461807
Q80Y17	Lethal(2) giant larvae protein homolog 1 [OS=Mus musculus]	65.708	1.4e-16
Q8R0K2	E3 ubiquitin-protein ligase TRIM31 [OS=Mus musculus]	1.483	0.0306024
Q60590	Alpha-1-acid glycoprotein 1 [OS=Mus musculus]	0.715	0.0124161
Q9WUD1	E3 ubiquitin-protein ligase CHIP [OS=Mus musculus]	1.419	0.00550294
Q8CDC7	Zinc finger and BTB domain-containing protein 9 [OS=Mus musculus]	0.481	0.00442596
Q6PIX5	Inactive rhomboid protein 1 [OS=Mus musculus]	0.17	1.4e-16
P48771	Cytochrome c oxidase subunit 7A2, mitochondrial [OS=Mus musculus]	0.781	0.0460645
P47955	Large ribosomal subunit protein P1 [OS=Mus musculus]	1.373	0.0310789
P97315	Cysteine and glycine-rich protein 1 [OS=Mus musculus]	1.362	0.028482
P42925	Peroxisomal membrane protein 2 [OS=Mus musculus]	0.728	0.0427759
P70426	GTP-binding protein Rit1 [OS=Mus musculus]	0.617	0.00799784
P17665	Cytochrome c oxidase subunit 7C, mitochondrial [OS=Mus musculus]	0.748	0.0150171
O35129	Prohibitin-2 [OS=Mus musculus]	0.797	0.0457867
P62960	Y-box-binding protein 1 [OS=Mus musculus]	0.591	4.15621e-05
Q7M732	Retrotransposon-like protein 1 [OS=Mus musculus]	1.488	0.00155103
P13516	Acyl-CoA desaturase 1 [OS=Mus musculus]	0.508	6.04715e-12
Q8BHI7	Elongation of very long chain fatty acids protein 5 [OS=Mus musculus]	0.521	8.77526e-08
Q9CSU0	Regulation of nuclear pre-mRNA domain-containing protein 1B [OS=Mus musculus]	1.698	0.00149929
P15116	Cadherin-2 [OS=Mus musculus]	1.419	0.0427165
P46656	Adrenodoxin, mitochondrial [OS=Mus musculus]	1.38	0.0159636
Q9Z0E6	Guanylate-binding protein 2 [OS=Mus musculus]	1.608	5.70988e-05
Q3UIU2	NADH dehydrogenase [ubiquinone] 1 beta subcomplex subunit 6 [OS=Mus musculus]	0.476	0.00010081
O88962	7-alpha-hydroxycholest-4-en-3-one 12-alpha-hydroxylase [OS=Mus musculus]	0.655	0.00054254
Q9CQX2	Cytochrome b5 type B [OS=Mus musculus]	0.761	0.020847
P05064	Fructose-bisphosphate aldolase A [OS=Mus musculus]	0.772	0.0297251
P97493	Thioredoxin, mitochondrial [OS=Mus musculus]	1.533	0.0136904
Q8VEM8	Solute carrier family 25 member 3 [OS=Mus musculus]	0.739	0.00400908
Q8BU14	Translocation protein SEC62 [OS=Mus musculus]	0.14	1.4e-16
Q3URS9	Mitochondrial potassium channel [OS=Mus musculus]	2.487	0.00117549
Q91XT4	Protein transport protein Sec16B [OS=Mus musculus]	1.696	0.0256195
Q61151	Serine/threonine-protein phosphatase 2A 56 kDa regulatory subunit epsilon isoform [OS=Mus musculus]	0.533	0.0213964
Q6S5J6	Krev interaction trapped protein 1 [OS=Mus musculus]	0.605	0.0100692
Q8VHX6	Filamin-C [OS=Mus musculus]	1.76	0.0178545
Q5EG47	5'-AMP-activated protein kinase catalytic subunit alpha-1 [OS=Mus musculus]	3.554	0.00357771
Q9R190	Metastasis-associated protein MTA2 [OS=Mus musculus]	1.513	0.0161419
P54276	DNA mismatch repair protein Msh6 [OS=Mus musculus]	1.42	0.00655831
Q8BMJ3	Eukaryotic translation initiation factor 1A, X-chromosomal [OS=Mus musculus]	1.495	0.0334664
Q9CQS8	Protein transport protein Sec61 subunit beta [OS=Mus musculus]	0.799	0.047882
P55096	ATP-binding cassette sub-family D member 3 [OS=Mus musculus]	0.759	0.0102227
O88833	Cytochrome P450 4A10 [OS=Mus musculus]	0.795	0.041564
Q5SS80	Dehydrogenase/reductase SDR family member 13 [OS=Mus musculus]	1.696	0.0312561
Q9ERI6	Retinol dehydrogenase 14 [OS=Mus musculus]	1.471	0.034096
Q9QYB5	Gamma-adducin [OS=Mus musculus]	1.633	0.00477855
Q8K0R6	Glycolipid transfer protein domain-containing protein 2 [OS=Mus musculus]	1.997	0.00550294
O88783	Coagulation factor V [OS=Mus musculus]	0.714	0.00336714
P08775	DNA-directed RNA polymerase II subunit RPB1 [OS=Mus musculus]	0.696	0.00119991
Q6XVG2	Cytochrome P450 2C54 [OS=Mus musculus]	1.427	0.00399309
Q7TNV0	Protein DEK [OS=Mus musculus]	1.887	0.00108447
P11688	Integrin alpha-5 [OS=Mus musculus]	1.446	0.019423
Q9DBR1	5'-3' exoribonuclease 2 [OS=Mus musculus]	0.633	0.00190751
P46737	Lys-63-specific deubiquitinase BRCC36 [OS=Mus musculus]	2.231	0.0457867
Q80SZ7	Guanine nucleotide-binding protein G(I)/G(S)/G(O) subunit gamma-5 [OS=Mus musculus]	0.41	0.0122555
Q9CPP6	NADH dehydrogenase [ubiquinone] 1 alpha subcomplex subunit 5 [OS=Mus musculus]	0.646	2.64001e-05
Q9CY27	Very-long-chain enoyl-CoA reductase [OS=Mus musculus]	0.696	0.000683823
Q8CFI7	DNA-directed RNA polymerase II subunit RPB2 [OS=Mus musculus]	0.605	0.0299032
Q6PCP7	Probable G-protein coupled receptor 156 [OS=Mus musculus]	0.311	6.19632e-15
O09158	Cytochrome P450 3A25 [OS=Mus musculus]	1.456	0.0017441
P17710	Hexokinase-1 [OS=Mus musculus]	0.703	0.0103563
Q8CGF5	TLC domain-containing protein 4 [OS=Mus musculus]	0.722	0.0325725
Q9D5N8	Spermidine/spermine N(1)-acetyltransferase-like protein 1 [OS=Mus musculus]	0.585	0.0132713
Q80UG1	Fatty acid desaturase 6 [OS=Mus musculus]	2.487	0.00112826
Q9D883	Splicing factor U2AF 35 kDa subunit [OS=Mus musculus]	0.356	2.69615e-06
P11247	Myeloperoxidase [OS=Mus musculus]	0.432	0.0441934
P31996	Macrosialin [OS=Mus musculus]	0.679	0.000356407
Q9WVG6	Histone-arginine methyltransferase CARM1 [OS=Mus musculus]	0.279	1.4e-16
Q9Z2F7	BCL2/adenovirus E1B 19 kDa protein-interacting protein 3-like [OS=Mus musculus]	0.465	0.0350159
Q91WF3	Adenylate cyclase type 4 [OS=Mus musculus]	1.69	0.0418623
Q9WTK3	Glycosylphosphatidylinositol anchor attachment 1 protein [OS=Mus musculus]	0.432	0.0100803
Q69Z37	Sterile alpha motif domain-containing protein 9-like [OS=Mus musculus]	0.547	0.008626
O35737	Heterogeneous nuclear ribonucleoprotein H [OS=Mus musculus]	1.469	0.0264139
Q5BKS4	ERI1 exoribonuclease 2 [OS=Mus musculus]	0.707	0.0312659
Q7TNC8	Glycine receptor subunit alpha-2 [OS=Mus musculus]	0.546	0.0285006
Q62433	Protein NDRG1 [OS=Mus musculus]	3.187	0.0122555
P07742	Ribonucleoside-diphosphate reductase large subunit [OS=Mus musculus]	2.255	0.0361116
P53702	Holocytochrome c-type synthase [OS=Mus musculus]	6.013	1.4e-16
P70460	Vasodilator-stimulated phosphoprotein [OS=Mus musculus]	3.084	2.94993e-09
P97457	Myosin regulatory light chain 11 [OS=Mus musculus]	0.774	0.0362948
Q9WVA2	Mitochondrial import inner membrane translocase subunit Tim8 A [OS=Mus musculus]	0.576	0.00276854
P03987	Ig gamma-3 chain C region [OS=Mus musculus]	1.756	0.0345324
Q8QZR1	Tyrosine aminotransferase [OS=Mus musculus]	2.262	4.33245e-06
P46978	Dolichyl-diphosphooligosaccharide--protein glycosyltransferase subunit STT3A [OS=Mus musculus]	0.763	0.0223279
Q8BK72	Small ribosomal subunit protein mS27 [OS=Mus musculus]	2.011	0.000110594
P56382	ATP synthase subunit epsilon, mitochondrial [OS=Mus musculus]	0.771	0.0380617
P62878	E3 ubiquitin-protein ligase RBX1 [OS=Mus musculus]	0.618	0.0126412
P26350	Prothymosin alpha [OS=Mus musculus]	0.661	0.006707
Q99J77	Sialic acid synthase [OS=Mus musculus]	1.786	0.00298497
Q9R0K7	Plasma membrane calcium-transporting ATPase 2 [OS=Mus musculus]	0.643	7.50194e-06
P63328	Protein phosphatase 3 catalytic subunit alpha [OS=Mus musculus]	0.452	4.08759e-05
P35922	Fragile X messenger ribonucleoprotein 1 [OS=Mus musculus]	0.416	0.0157821
Q9EQC1	3 beta-hydroxysteroid dehydrogenase type 7 [OS=Mus musculus]	1.423	0.0335878
P21550	Beta-enolase [OS=Mus musculus]	0.698	0.046596
Q02357	Ankyrin-1 [OS=Mus musculus]	1.486	0.00256864
Q9R0Q3	Transmembrane emp24 domain-containing protein 2 [OS=Mus musculus]	0.691	0.029155
Q9CRB8	Mitochondrial fission process protein 1 [OS=Mus musculus]	0.328	3.60821e-12
Q8CI33	CWF19-like protein 1 [OS=Mus musculus]	2.456	2.17616e-05
Q91Z40	Guanylate-binding protein 7 [OS=Mus musculus]	0.331	0.000658488
P50428	Arylsulfatase A [OS=Mus musculus]	5.176	6.99016e-07
B5X0G2	Major urinary protein 17 [OS=Mus musculus]	0.646	9.26433e-06
Q5SYD0	Unconventional myosin-Id [OS=Mus musculus]	1.8	0.0210182
P14438	H-2 class II histocompatibility antigen, A-U alpha chain [OS=Mus musculus]	2.437	0.000752542
Q91YM4	FAST kinase domain-containing protein 4 [OS=Mus musculus]	1.675	0.0310699
Q9CWP6	Motile sperm domain-containing protein 2 [OS=Mus musculus]	2.877	1.19222e-13
O35382	Exocyst complex component 4 [OS=Mus musculus]	1.85	8.5639e-06
Q8K182	Complement component C8 alpha chain [OS=Mus musculus]	2.17	0.00696433
P49222	Protein 4.2 [OS=Mus musculus]	0.363	0.00494879
O54724	Caveolae-associated protein 1 [OS=Mus musculus]	2.562	4.68213e-06
P70691	UDP-glucuronosyltransferase 1-2 [OS=Mus musculus]	0.377	1.21799e-08
P43024	Cytochrome c oxidase subunit 6A1, mitochondrial [OS=Mus musculus]	0.046	1.4e-16
Q692V3	Tetratricopeptide repeat protein 41 [OS=Mus musculus]	0.601	0.0030068
Q9DC63	F-box only protein 3 [OS=Mus musculus]	0.445	0.0081265
Q9EQS3	c-Myc-binding protein [OS=Mus musculus]	0.646	0.0269539
P54726	UV excision repair protein RAD23 homolog A [OS=Mus musculus]	0.628	0.0392441
O70274	Protein tyrosine phosphatase type IVA 2 [OS=Mus musculus]	1.727	0.0290212
Q91YE6	Importin-9 [OS=Mus musculus]	2.007	0.0240275
P62141	Serine/threonine-protein phosphatase PP1-beta catalytic subunit [OS=Mus musculus]	1.798	0.00266027
Q9CQ91	NADH dehydrogenase [ubiquinone] 1 alpha subcomplex subunit 3 [OS=Mus musculus]	0.575	6.66652e-05
Q62241	U1 small nuclear ribonucleoprotein C [OS=Mus musculus]	1.966	0.00144994
Q9CXY9	GPI-anchor transamidase [OS=Mus musculus]	0.329	6.56826e-05
P14901	Heme oxygenase 1 [OS=Mus musculus]	1.53	0.041729
Q9R0M6	Ras-related protein Rab-9A [OS=Mus musculus]	2.016	0.0133494
Q811D0	Disks large homolog 1 [OS=Mus musculus]	16.695	1.4e-16
Q9JKX6	ADP-sugar pyrophosphatase [OS=Mus musculus]	2.963	1.06339e-06
Q64459	Cytochrome P450 3A11 [OS=Mus musculus]	1.467	0.00387892
Q8VI63	MOB kinase activator 2 [OS=Mus musculus]	22.882	1.4e-16
P97434	Myosin phosphatase Rho-interacting protein [OS=Mus musculus]	0.384	0.00515907
P35821	Tyrosine-protein phosphatase non-receptor type 1 [OS=Mus musculus]	2.844	1.31187e-06
P01869	Ig gamma-1 chain C region, membrane-bound form [OS=Mus musculus]	1.997	0.00428248
P97348	Rho-related GTP-binding protein RhoD [OS=Mus musculus]	1.817	0.00316603
P00416	Cytochrome c oxidase subunit 3 [OS=Mus musculus]	0.415	5.16007e-07
Q9QUM0	Integrin alpha-IIb [OS=Mus musculus]	3.243	0.00137687
Q8BMK4	Cytoskeleton-associated protein 4 [OS=Mus musculus]	0.44	0.00468771
P35290	Ras-related protein Rab-24 [OS=Mus musculus]	3.142	1.4e-16
Q9DCP2	Sodium-coupled neutral amino acid transporter 3 [OS=Mus musculus]	1.509	0.0233423
Q9WV85	Nucleoside diphosphate kinase 3 [OS=Mus musculus]	3.184	6.3195e-10
P11588	Major urinary protein 1 [OS=Mus musculus]	0.638	0.000458323
Q3B7Z2	Oxysterol-binding protein 1 [OS=Mus musculus]	0.69	0.0159671
P07310	Creatine kinase M-type [OS=Mus musculus]	0.706	0.00172051
O35728	Cytochrome P450 4A14 [OS=Mus musculus]	0.638	5.42622e-06
P51667	Myosin regulatory light chain 2, ventricular/cardiac muscle isoform [OS=Mus musculus]	0.287	1.61904e-05
Q571E4	N-acetylgalactosamine-6-sulfatase [OS=Mus musculus]	0.436	0.00456481
P68134	Actin, alpha skeletal muscle [OS=Mus musculus]	0.31	3.70789e-05
Q6P9Q4	FH1/FH2 domain-containing protein 1 [OS=Mus musculus]	3.262	1.58413e-05
Q9Z2X2	26S proteasome non-ATPase regulatory subunit 10 [OS=Mus musculus]	0.461	0.0277734
Q60870	Receptor expression-enhancing protein 5 [OS=Mus musculus]	0.516	0.013017
Q8BTN6	Leukocyte receptor cluster member 9 [OS=Mus musculus]	0.421	9.82572e-06
Q8BJS4	SUN domain-containing protein 2 [OS=Mus musculus]	2.022	0.0285006
Q6IFX2	Keratin, type I cytoskeletal 42 [OS=Mus musculus]	0.359	5.03093e-06
Q8BRB7	Histone acetyltransferase KAT6B [OS=Mus musculus]	0.251	5.0411e-13
Q8VBW6	NEDD8-activating enzyme E1 regulatory subunit [OS=Mus musculus]	2.043	0.000885558
Q99LC8	Translation initiation factor eIF-2B subunit alpha [OS=Mus musculus]	3.298	0.00458545
Q9CQW9	Interferon-induced transmembrane protein 3 [OS=Mus musculus]	0.516	0.00124182
Q3UZ39	Leucine-rich repeat flightless-interacting protein 1 [OS=Mus musculus]	3.04	0.00610469
Q8R4U0	Stabilin-2 [OS=Mus musculus]	0.274	1.9906e-06
Q8K1R3	Polyribonucleotide nucleotidyltransferase 1, mitochondrial [OS=Mus musculus]	0.318	6.28007e-07
Q3TTY5	Keratin, type II cytoskeletal 2 epidermal [OS=Mus musculus]	0.373	2.77899e-14
P20801	Troponin C, skeletal muscle [OS=Mus musculus]	0.084	1.4e-16
P00688	Pancreatic alpha-amylase 2a5 [OS=Mus musculus]	0.305	6.39769e-08
Q8VE88	Protein FAM114A2 [OS=Mus musculus]	0.299	1.16553e-13
P04247	Myoglobin [OS=Mus musculus]	0.116	1.4e-16
P04104	Keratin, type II cytoskeletal 1 [OS=Mus musculus]	0.026	1.4e-16
P48962	ADP/ATP translocase 1 [OS=Mus musculus]	0.41	4.83836e-06
