# Supplementary material for: Effects of Prebiotics Inulin and Oat β-Glucan on Colonic Architecture and Hepatic Proteome in Mice with Circadian-Disruption-Aggravated Metabolic Dysfunction-Associated Steatohepatitis
Source: Nutrients. 2025 Jul 5;17(13):2245. doi: 10.3390/nu17132245 (PMC12251635; doi:10.3390/nu17132245)
Supplement: Supplementary file 1 [file nutrients-17-02245-s001.zip › Supplementary Table S4 (SFPC vs. NSFPC).xlsx]

## Sheet: Sheet1
Accession	Description	Abundance Ratio: (SFPC) / (NSFPC)	Abundance Ratio Adj. P-Value: (SFPC) / (NSFPC)
Q9EP71	Ankycorbin [OS=Mus musculus]	3.247	2.11355e-06
Q99J83	Autophagy protein 5 [OS=Mus musculus]	3.33	0.0174535
Q5SUR0	Phosphoribosylformylglycinamidine synthase [OS=Mus musculus]	0.266	0.00754109
Q99JG3	Annexin A13 [OS=Mus musculus]	0.324	0.0347914
Q6AW69	Cingulin-like protein 1 [OS=Mus musculus]	0.127	1.48152e-12
Q8BTQ0	Polycomb group RING finger protein 3 [OS=Mus musculus]	0.348	0.00828625
Q8BXA5	Lipid scramblase CLPTM1L [OS=Mus musculus]	0.086	1.20365e-16
Q9D0D3	Poly(A) RNA polymerase, mitochondrial [OS=Mus musculus]	3.525	0.0401495
Q80XU3	Nuclear ubiquitous casein and cyclin-dependent kinase substrate 1 [OS=Mus musculus]	4.617	0.0132015
Q9JHI7	Exosome complex component RRP45 [OS=Mus musculus]	3.37	0.00182157
Q3TWI9	CSC1-like protein 2 [OS=Mus musculus]	0.314	0.00655411
Q8R2Q8	Bone marrow stromal antigen 2 [OS=Mus musculus]	0.042	1.29456e-11
P39039	Mannose-binding protein A [OS=Mus musculus]	2.709	0.0216973
Q9CY73	Large ribosomal subunit protein mL44 [OS=Mus musculus]	0.324	0.0284741
Q99MD9	Nuclear autoantigenic sperm protein [OS=Mus musculus]	0.01	1.20365e-16
Q8R2E9	ERO1-like protein beta [OS=Mus musculus]	0.126	1.75564e-10
Q91VL8	Telomeric repeat-binding factor 2-interacting protein 1 [OS=Mus musculus]	0.276	0.0154825
P02463	Collagen alpha-1(IV) chain [OS=Mus musculus]	0.281	0.00821264
Q3U308	Cytoplasmic tRNA 2-thiolation protein 2 [OS=Mus musculus]	0.1	5.30884e-12
Q64446	Copper-transporting ATPase 2 [OS=Mus musculus]	0.158	2.55658e-05
P09242	Alkaline phosphatase, tissue-nonspecific isozyme [OS=Mus musculus]	8.842	6.43843e-06
P97314	Cysteine and glycine-rich protein 2 [OS=Mus musculus]	0.157	2.72497e-05
Q80UW8	DNA-directed RNA polymerases I, II, and III subunit RPABC1 [OS=Mus musculus]	0.309	0.000436577
Q8K3J9	G-protein coupled receptor family C group 5 member C [OS=Mus musculus]	0.053	1.20365e-16
Q05186	Reticulocalbin-1 [OS=Mus musculus]	44.65	1.20365e-16
Q8BUK6	Protein Hook homolog 3 [OS=Mus musculus]	5.296	6.76681e-05
Q00899	Transcriptional repressor protein YY1 [OS=Mus musculus]	0.285	0.0163333
Q99NB8	Ubiquilin-4 [OS=Mus musculus]	5.27	0.00381501
P11087	Collagen alpha-1(I) chain [OS=Mus musculus]	0.287	2.54978e-07
P11835	Integrin beta-2 [OS=Mus musculus]	0.54	0.036595
Q61235	Beta-2-syntrophin [OS=Mus musculus]	7.567	3.22566e-09
Q8R1N4	NudC domain-containing protein 3 [OS=Mus musculus]	0.03	1.20365e-16
Q99J09	Methylosome protein WDR77 [OS=Mus musculus]	0.378	0.0320005
Q3UHZ5	Leiomodin-2 [OS=Mus musculus]	0.596	0.000724697
Q91VS7	Microsomal glutathione S-transferase 1 [OS=Mus musculus]	1.781	0.00047473
Q8BGB7	Enolase-phosphatase E1 [OS=Mus musculus]	0.248	0.00767858
Q9CZS1	Aldehyde dehydrogenase X, mitochondrial [OS=Mus musculus]	1.571	0.0177742
Q61153	Type I iodothyronine deiodinase [OS=Mus musculus]	3.64	0.0016703
Q60590	Alpha-1-acid glycoprotein 1 [OS=Mus musculus]	2.605	0.0112842
Q8K2M0	Large ribosomal subunit protein mL38 [OS=Mus musculus]	12.585	1.20365e-16
Q9JJZ2	Tubulin alpha-8 chain [OS=Mus musculus]	2.431	0.0247442
Q61481	Dual specificity calcium/calmodulin-dependent 3',5'-cyclic nucleotide phosphodiesterase 1A [OS=Mus musculus]	0.183	1.20365e-16
P70175	Disks large homolog 3 [OS=Mus musculus]	0.439	0.00188064
Q921Q7	Ras and Rab interactor 1 [OS=Mus musculus]	2.116	0.0130483
Q9CXV1	Succinate dehydrogenase [ubiquinone] cytochrome b small subunit, mitochondrial [OS=Mus musculus]	0.556	0.0130483
Q9CZU3	Exosome RNA helicase MTR4 [OS=Mus musculus]	0.532	0.000177866
Q8C0N2	Glycerol-3-phosphate acyltransferase 3 [OS=Mus musculus]	0.625	9.91539e-05
Q5DTT4	Retrotransposon Gag-like protein 5 [OS=Mus musculus]	0.409	2.20797e-05
Q9Z266	SNARE-associated protein Snapin [OS=Mus musculus]	0.334	0.00352309
P17665	Cytochrome c oxidase subunit 7C, mitochondrial [OS=Mus musculus]	2.224	4.10541e-05
Q9CW42	Mitochondrial amidoxime-reducing component 1 [OS=Mus musculus]	1.673	0.00337607
P13516	Acyl-CoA desaturase 1 [OS=Mus musculus]	0.773	0.0485686
P62900	Large ribosomal subunit protein eL31 [OS=Mus musculus]	0.62	7.97712e-05
Q9Z1P6	NADH dehydrogenase [ubiquinone] 1 alpha subcomplex subunit 7 [OS=Mus musculus]	0.647	0.0310788
Q8R1Q8	Cytoplasmic dynein 1 light intermediate chain 1 [OS=Mus musculus]	0.654	0.0253874
E9Q912	Rap1 GTPase-GDP dissociation stimulator 1 [OS=Mus musculus]	0.351	0.0122182
Q9CQF0	Large ribosomal subunit protein uL11m [OS=Mus musculus]	0.09	1.50922e-11
Q9Z0E6	Guanylate-binding protein 2 [OS=Mus musculus]	2.842	4.52863e-06
Q01768	Nucleoside diphosphate kinase B [OS=Mus musculus]	0.732	0.0133546
Q9D6K8	FUN14 domain-containing protein 2 [OS=Mus musculus]	1.816	0.00300131
Q9CPU2	NADH dehydrogenase [ubiquinone] 1 beta subcomplex subunit 2, mitochondrial [OS=Mus musculus]	8.047	3.9801e-07
Q99JP7	Glutathione hydrolase 7 [OS=Mus musculus]	3.19	0.0116975
Q9CQY6	Ubiquinol-cytochrome-c reductase complex assembly factor 2 [OS=Mus musculus]	0.334	0.00554692
Q8R2M2	Deoxynucleotidyltransferase terminal-interacting protein 2 [OS=Mus musculus]	0.037	1.20365e-16
P48428	Tubulin-specific chaperone A [OS=Mus musculus]	0.45	0.000580032
O08997	Copper transport protein ATOX1 [OS=Mus musculus]	0.706	0.0366598
Q00724	Retinol-binding protein 4 [OS=Mus musculus]	2.013	0.0281601
Q6A0A2	La-related protein 4B [OS=Mus musculus]	0.15	6.64763e-09
P56873	Protein ZNRD2 [OS=Mus musculus]	2.708	0.0298896
Q9D1L9	Ragulator complex protein LAMTOR5 [OS=Mus musculus]	4.306	0.000114688
Q9DAR7	m7GpppX diphosphatase [OS=Mus musculus]	2.321	0.0133546
Q9CQ26	STAM-binding protein [OS=Mus musculus]	1.84	0.043634
P83917	Chromobox protein homolog 1 [OS=Mus musculus]	0.637	0.00186156
O55142	Large ribosomal subunit protein eL33 [OS=Mus musculus]	0.629	0.000381315
P58389	Serine/threonine-protein phosphatase 2A activator [OS=Mus musculus]	0.63	0.0162889
P54071	Isocitrate dehydrogenase [NADP], mitochondrial [OS=Mus musculus]	0.77	0.0447905
Q8BWS5	G protein-regulated inducer of neurite outgrowth 3 [OS=Mus musculus]	0.313	7.04921e-05
Q9D711	Pirin [OS=Mus musculus]	0.701	0.00422325
P63030	Mitochondrial pyruvate carrier 1 [OS=Mus musculus]	0.702	0.0361065
P19536	Cytochrome c oxidase subunit 5B, mitochondrial [OS=Mus musculus]	1.652	0.00483459
Q9JJX6	P2X purinoceptor 4 [OS=Mus musculus]	0.55	0.00367133
P67984	Large ribosomal subunit protein eL22 [OS=Mus musculus]	1.734	0.0191464
P23298	Protein kinase C eta type [OS=Mus musculus]	4.646	0.00508248
Q3USS3	Dynein regulatory complex protein 1 [OS=Mus musculus]	0.431	7.19287e-09
Q61151	Serine/threonine-protein phosphatase 2A 56 kDa regulatory subunit epsilon isoform [OS=Mus musculus]	0.374	0.00693942
Q923D4	Splicing factor 3B subunit 5 [OS=Mus musculus]	0.365	0.00290717
Q8CCK0	Core histone macro-H2A.2 [OS=Mus musculus]	0.112	1.20365e-16
Q8CEI1	BolA-like protein 3 [OS=Mus musculus]	73.294	1.20365e-16
Q3V1L6	Myotubularin-related protein 11 [OS=Mus musculus]	0.602	2.3367e-05
O08585	Clathrin light chain A [OS=Mus musculus]	0.583	0.00360727
P54276	DNA mismatch repair protein Msh6 [OS=Mus musculus]	3.481	3.38007e-11
Q62264	Thyroid hormone-inducible hepatic protein [OS=Mus musculus]	1.751	0.0230282
Q61102	Iron-sulfur clusters transporter ABCB7, mitochondrial [OS=Mus musculus]	2.39	0.0112501
Q8R121	Protein Z-dependent protease inhibitor [OS=Mus musculus]	1.965	1.24687e-05
Q61733	Small ribosomal subunit protein mS31 [OS=Mus musculus]	0.144	5.48243e-05
Q9D7A6	Signal recognition particle 19 kDa protein [OS=Mus musculus]	4.686	4.61616e-05
Q91XQ0	Dynein axonemal heavy chain 8 [OS=Mus musculus]	0.049	1.20365e-16
Q69ZR9	Protein TASOR [OS=Mus musculus]	0.531	0.0064934
Q9CQS8	Protein transport protein Sec61 subunit beta [OS=Mus musculus]	0.375	1.20365e-16
Q91XL9	Oxysterol-binding protein-related protein 1 [OS=Mus musculus]	0.264	1.20365e-16
Q924T2	Small ribosomal subunit protein uS2m [OS=Mus musculus]	0.442	0.00440394
P41105	Large ribosomal subunit protein eL28 [OS=Mus musculus]	0.164	1.20365e-16
Q8BWW9	Serine/threonine-protein kinase N2 [OS=Mus musculus]	7.947	0.000198553
Q9D8T3	GTPase RhebL1 [OS=Mus musculus]	4.744	1.03866e-10
O88833	Cytochrome P450 4A10 [OS=Mus musculus]	0.7	0.00399846
P01898	H-2 class I histocompatibility antigen, Q10 alpha chain [OS=Mus musculus]	0.682	0.0263098
Q9CQR4	Acyl-coenzyme A thioesterase 13 [OS=Mus musculus]	1.675	0.0242474
O70570	Polymeric immunoglobulin receptor [OS=Mus musculus]	2.687	0.0064934
Q60648	Ganglioside GM2 activator [OS=Mus musculus]	0.447	0.0110651
Q91XE0	Glycine N-acyltransferase [OS=Mus musculus]	0.767	0.0406687
Q8VCU1	Carboxylesterase 3B [OS=Mus musculus]	1.904	0.0116507
E9Q5K4	Cytochrome P450 2C44 [OS=Mus musculus]	0.519	0.00561083
Q5NCF2	Trafficking protein particle complex subunit 1 [OS=Mus musculus]	8.928	7.18029e-06
O88783	Coagulation factor V [OS=Mus musculus]	2.29	0.00171294
Q9Z2G6	Protein sel-1 homolog 1 [OS=Mus musculus]	4.132	0.0221446
Q9EPB5	Serine hydrolase-like protein [OS=Mus musculus]	0.592	0.0484454
Q8BQT2	Divergent protein kinase domain 1C [OS=Mus musculus]	0.414	0.0319159
O70152	Dolichol-phosphate mannosyltransferase subunit 1 [OS=Mus musculus]	0.559	0.0176062
P02535	Keratin, type I cytoskeletal 10 [OS=Mus musculus]	62.947	1.20365e-16
Q8BTY1	Kynurenine--oxoglutarate transaminase 1 [OS=Mus musculus]	0.578	0.0466258
P68433	Histone H3.1 [OS=Mus musculus]	0.58	5.51089e-06
Q9DBR1	5'-3' exoribonuclease 2 [OS=Mus musculus]	0.1	1.20365e-16
Q9WUH1	Transmembrane protein 115 [OS=Mus musculus]	4.408	0.0129123
P52503	NADH dehydrogenase [ubiquinone] iron-sulfur protein 6, mitochondrial [OS=Mus musculus]	0.65	0.0235796
Q7TMY8	E3 ubiquitin-protein ligase HUWE1 [OS=Mus musculus]	1.918	0.00671899
Q9D0J8	Parathymosin [OS=Mus musculus]	2.175	4.35161e-05
Q80SZ7	Guanine nucleotide-binding protein G(I)/G(S)/G(O) subunit gamma-5 [OS=Mus musculus]	0.027	1.20365e-16
P83882	Large ribosomal subunit protein eL42 [OS=Mus musculus]	0.244	9.45626e-09
O54988	STE20-like serine/threonine-protein kinase [OS=Mus musculus]	0.371	0.00125643
Q9CPP6	NADH dehydrogenase [ubiquinone] 1 alpha subcomplex subunit 5 [OS=Mus musculus]	0.503	0.000241049
Q8BSF4	Phosphatidylserine decarboxylase proenzyme, mitochondrial [OS=Mus musculus]	56.134	1.20365e-16
Q8CFI7	DNA-directed RNA polymerase II subunit RPB2 [OS=Mus musculus]	3.225	0.0108546
Q9QZ25	Vascular non-inflammatory molecule 3 [OS=Mus musculus]	6.424	0.00274838
Q6PCP7	Probable G-protein coupled receptor 156 [OS=Mus musculus]	0.016	1.20365e-16
Q9Z0J0	NPC intracellular cholesterol transporter 2 [OS=Mus musculus]	0.588	1.27936e-05
Q9ERG0	LIM domain and actin-binding protein 1 [OS=Mus musculus]	0.722	0.0095033
P15864	Histone H1.2 [OS=Mus musculus]	1.663	0.00478387
Q9QXZ6	Solute carrier organic anion transporter family member 1A1 [OS=Mus musculus]	0.123	1.12438e-11
Q7TQG1	Pleckstrin homology domain-containing family A member 6 [OS=Mus musculus]	0.184	5.68856e-06
P11247	Myeloperoxidase [OS=Mus musculus]	0.057	4.66032e-12
P01631	Ig kappa chain V-II region 26-10 [OS=Mus musculus]	0.43	0.00280358
P31996	Macrosialin [OS=Mus musculus]	1.856	0.00192195
Q63850	Nuclear pore glycoprotein p62 [OS=Mus musculus]	5.05	6.70767e-06
Q9ES56	Trafficking protein particle complex subunit 4 [OS=Mus musculus]	2.385	0.0117992
O55137	Acyl-coenzyme A thioesterase 1 [OS=Mus musculus]	0.697	0.00360418
Q69Z37	Sterile alpha motif domain-containing protein 9-like [OS=Mus musculus]	4.475	7.08773e-12
Q8BR70	Protein YIPF6 [OS=Mus musculus]	0.123	3.87199e-06
Q78T54	Vacuolar ATPase assembly integral membrane protein Vma21 [OS=Mus musculus]	3.019	1.49499e-05
Q9D7S9	Charged multivesicular body protein 5 [OS=Mus musculus]	3.547	0.00258037
Q9EQ80	NIF3-like protein 1 [OS=Mus musculus]	3.024	0.0169558
P34884	Macrophage migration inhibitory factor [OS=Mus musculus]	0.553	8.49543e-05
Q9Z1W8	Potassium-transporting ATPase alpha chain 2 [OS=Mus musculus]	6.776	3.98067e-09
Q64FW2	All-trans-retinol 13,14-reductase [OS=Mus musculus]	0.697	0.00360418
Q8WUR0	Protein C19orf12 homolog [OS=Mus musculus]	0.452	0.017153
Q8BWU8	Ethanolamine-phosphate phospho-lyase [OS=Mus musculus]	2.829	0.0478124
Q9D8W7	OCIA domain-containing protein 2 [OS=Mus musculus]	1.845	0.0466461
P09813	Apolipoprotein A-II [OS=Mus musculus]	3.602	1.20365e-16
Q9D1I6	Large ribosomal subunit protein uL14m [OS=Mus musculus]	4.447	0.00906977
Q8BGD9	Eukaryotic translation initiation factor 4B [OS=Mus musculus]	0.415	1.91103e-06
Q3TCJ1	BRISC complex subunit Abraxas 2 [OS=Mus musculus]	0.13	7.5207e-12
Q9CRC0	Vitamin K epoxide reductase complex subunit 1 [OS=Mus musculus]	2.332	0.0231536
Q80X95	Ras-related GTP-binding protein A [OS=Mus musculus]	0.066	1.53116e-10
Q6URW6	Myosin-14 [OS=Mus musculus]	0.38	0.000116297
P62717	Large ribosomal subunit protein eL20 [OS=Mus musculus]	0.518	4.98587e-07
O70404	Vesicle-associated membrane protein 8 [OS=Mus musculus]	4.579	1.20365e-16
P56382	ATP synthase subunit epsilon, mitochondrial [OS=Mus musculus]	0.66	0.0333749
P62878	E3 ubiquitin-protein ligase RBX1 [OS=Mus musculus]	0.075	1.11624e-13
P63082	V-type proton ATPase 16 kDa proteolipid subunit c [OS=Mus musculus]	0.492	0.0284741
P26350	Prothymosin alpha [OS=Mus musculus]	0.022	1.20365e-16
Q9CWZ3	RNA-binding protein 8A [OS=Mus musculus]	3.07	0.0127725
Q9CQM2	ER lumen protein-retaining receptor 2 [OS=Mus musculus]	2.646	0.040843
Q9DBA6	Peroxisomal leader peptide-processing protease [OS=Mus musculus]	0.431	0.0118575
P00848	ATP synthase subunit a [OS=Mus musculus]	0.413	0.0172584
Q9R0K7	Plasma membrane calcium-transporting ATPase 2 [OS=Mus musculus]	0.609	3.68943e-05
Q9Z1X4	Interleukin enhancer-binding factor 3 [OS=Mus musculus]	1.947	0.0076424
Q9WUA3	ATP-dependent 6-phosphofructokinase, platelet type [OS=Mus musculus]	2.572	0.0050821
Q9QX47	Protein SON [OS=Mus musculus]	0.313	1.25129e-05
Q01149	Collagen alpha-2(I) chain [OS=Mus musculus]	0.264	0.000694837
O08788	Dynactin subunit 1 [OS=Mus musculus]	20.325	1.20365e-16
Q8VE38	Oxidoreductase NAD-binding domain-containing protein 1 [OS=Mus musculus]	0.317	0.000333044
Q9CRB8	Mitochondrial fission process protein 1 [OS=Mus musculus]	15.346	1.20365e-16
Q80UJ7	Rab3 GTPase-activating protein catalytic subunit [OS=Mus musculus]	2.729	1.69531e-05
Q6PB93	Polypeptide N-acetylgalactosaminyltransferase 2 [OS=Mus musculus]	0.398	0.0386148
Q80X71	Transmembrane protein 106B [OS=Mus musculus]	0.112	3.04227e-09
Q9R182	Angiopoietin-related protein 3 [OS=Mus musculus]	4.834	0.0141599
Q9DBJ3	Brain-specific angiogenesis inhibitor 1-associated protein 2-like protein 1 [OS=Mus musculus]	0.582	0.00483332
P13412	Troponin I, fast skeletal muscle [OS=Mus musculus]	0.339	0.0346315
O35382	Exocyst complex component 4 [OS=Mus musculus]	2.745	0.00726013
O35490	Betaine--homocysteine S-methyltransferase 1 [OS=Mus musculus]	2.331	4.97402e-09
E9Q7G0	Nuclear mitotic apparatus protein 1 [OS=Mus musculus]	0.599	0.0130483
P97366	Ecotropic viral integration site 5 protein [OS=Mus musculus]	0.206	0.00208757
Q9DBT5	AMP deaminase 2 [OS=Mus musculus]	0.292	0.0121213
P61804	Dolichyl-diphosphooligosaccharide--protein glycosyltransferase subunit DAD1 [OS=Mus musculus]	0.711	0.00611131
Q692V3	Tetratricopeptide repeat protein 41 [OS=Mus musculus]	0.039	1.20365e-16
Q9CU62	Structural maintenance of chromosomes protein 1A [OS=Mus musculus]	64.675	1.20365e-16
P0DN89	Transmembrane protein 254 [OS=Mus musculus]	23.874	1.20365e-16
Q9D379	Epoxide hydrolase 1 [OS=Mus musculus]	0.759	0.0319707
Q9DCU6	Large ribosomal subunit protein uL4m [OS=Mus musculus]	0.419	0.000241049
Q91VJ4	Serine/threonine-protein kinase 38 [OS=Mus musculus]	0.242	6.76681e-05
Q920A5	Retinoid-inducible serine carboxypeptidase [OS=Mus musculus]	0.527	0.000749631
Q80WW9	DDRGK domain-containing protein 1 [OS=Mus musculus]	0.296	0.000347527
Q9Z329	Inositol 1,4,5-trisphosphate receptor type 2 [OS=Mus musculus]	0.018	1.20365e-16
P14069	Protein S100-A6 [OS=Mus musculus]	0.056	1.20365e-16
Q91VN4	MICOS complex subunit Mic25 [OS=Mus musculus]	0.167	1.77291e-08
Q9D1K2	V-type proton ATPase subunit F [OS=Mus musculus]	3.342	0.0112842
Q8R409	Protein HEXIM1 [OS=Mus musculus]	0.442	0.0361251
Q99KG5	Lipolysis-stimulated lipoprotein receptor [OS=Mus musculus]	0.367	0.00480306
Q9CQX8	Alpha-ketoglutarate dehydrogenase component 4 [OS=Mus musculus]	5.122	8.52304e-06
Q9JJY3	Sphingomyelin phosphodiesterase 3 [OS=Mus musculus]	53.898	1.20365e-16
Q8CHP5	Partner of Y14 and mago [OS=Mus musculus]	7.292	0.000537319
Q9CQ48	NudC domain-containing protein 2 [OS=Mus musculus]	0.336	0.00203466
Q8BVZ1	Perilipin-5 [OS=Mus musculus]	0.215	3.21187e-10
Q9CQ40	Large ribosomal subunit protein mL49 [OS=Mus musculus]	8.011	3.84538e-12
Q9JLM9	Growth factor receptor-bound protein 14 [OS=Mus musculus]	7.526	8.96914e-11
Q9DBM2	Peroxisomal bifunctional enzyme [OS=Mus musculus]	0.747	0.0223146
Q505F5	Leucine-rich repeat-containing protein 47 [OS=Mus musculus]	2.538	0.0241568
Q9R0Q6	Actin-related protein 2/3 complex subunit 1A [OS=Mus musculus]	0.486	0.00596843
P00416	Cytochrome c oxidase subunit 3 [OS=Mus musculus]	0.022	1.20365e-16
Q8BU33	2-hydroxyacyl-CoA lyase 2 [OS=Mus musculus]	3.432	0.0166292
Q7TQ48	Sarcalumenin [OS=Mus musculus]	3.236	0.0116071
Q91YJ5	Translation initiation factor IF-2, mitochondrial [OS=Mus musculus]	0.24	3.3069e-05
Q9D8N2	DENN domain-containing protein 10 [OS=Mus musculus]	0.558	0.0122104
O09161	Calsequestrin-2 [OS=Mus musculus]	14.347	4.23164e-12
O35728	Cytochrome P450 4A14 [OS=Mus musculus]	0.485	1.14744e-09
Q9R0Y5	Adenylate kinase isoenzyme 1 [OS=Mus musculus]	0.506	0.00164788
Q99JX3	Golgi reassembly-stacking protein 2 [OS=Mus musculus]	0.697	0.00655411
Q8BI72	CDKN2A-interacting protein [OS=Mus musculus]	0.04	1.20365e-16
P62073	Mitochondrial import inner membrane translocase subunit Tim10 [OS=Mus musculus]	0.153	1.35326e-10
Q9D1R1	Complex I assembly factor TMEM126B, mitochondrial [OS=Mus musculus]	2.265	0.00112217
P26645	Myristoylated alanine-rich C-kinase substrate [OS=Mus musculus]	0.526	0.0350025
Q8K4Q0	Regulatory-associated protein of mTOR [OS=Mus musculus]	0.081	1.35628e-11
Q9QYR7	Acyl-coenzyme A thioesterase 3 [OS=Mus musculus]	5.177	5.8306e-07
Q9ES74	Serine/threonine-protein kinase Nek7 [OS=Mus musculus]	3.585	0.014976
P51667	Myosin regulatory light chain 2, ventricular/cardiac muscle isoform [OS=Mus musculus]	9.963	1.28212e-06
Q9JMC3	DnaJ homolog subfamily A member 4 [OS=Mus musculus]	0.01	1.20365e-16
Q9CRA4	Methylsterol monooxygenase 1 [OS=Mus musculus]	4.644	0.00896487
Q8BTN6	Leukocyte receptor cluster member 9 [OS=Mus musculus]	0.011	1.20365e-16
Q8BRB7	Histone acetyltransferase KAT6B [OS=Mus musculus]	59.187	1.20365e-16
P13745	Glutathione S-transferase A1 [OS=Mus musculus]	0.674	0.0125116
Q9CRA5	Golgi phosphoprotein 3 [OS=Mus musculus]	9.061	1.25889e-09
Q8R4U0	Stabilin-2 [OS=Mus musculus]	3.833	0.0357005
O54782	Epididymis-specific alpha-mannosidase [OS=Mus musculus]	4.207	0.000287488
Q00612	Glucose-6-phosphate 1-dehydrogenase X [OS=Mus musculus]	0.369	0.00489112
Q8VE88	Protein FAM114A2 [OS=Mus musculus]	12.28	1.20365e-16
P61759	Prefoldin subunit 3 [OS=Mus musculus]	0.124	3.39121e-11
Q922U2	Keratin, type II cytoskeletal 5 [OS=Mus musculus]	0.075	4.37477e-09
