# Supplementary material for: Effects of Prebiotics Inulin and Oat β-Glucan on Colonic Architecture and Hepatic Proteome in Mice with Circadian-Disruption-Aggravated Metabolic Dysfunction-Associated Steatohepatitis
Source: Nutrients. 2025 Jul 5;17(13):2245. doi: 10.3390/nu17132245 (PMC12251635; doi:10.3390/nu17132245)
Supplement: Supplementary file 1 [file nutrients-17-02245-s001.zip › Supplementary Table S5 (SINU vs. SFPC).xlsx]

## Sheet: Sheet1
Accession	Description	Abundance Ratio: (SINU) / (SFPC)	Abundance Ratio Adj. P-Value: (SINU) / (SFPC)
Q9EP71	Ankycorbin [OS=Mus musculus]	0.362	0.000114415
Q99J83	Autophagy protein 5 [OS=Mus musculus]	0.267	0.0126367
Q9JHI7	Exosome complex component RRP45 [OS=Mus musculus]	0.264	0.00150591
Q9EPL9	Peroxisomal acyl-coenzyme A oxidase 3 [OS=Mus musculus]	2.937	0.0418931
Q9D975	Sulfiredoxin-1 [OS=Mus musculus]	0.245	0.0157366
Q62384	Zinc finger protein ZPR1 [OS=Mus musculus]	2.885	0.0467739
Q99MD9	Nuclear autoantigenic sperm protein [OS=Mus musculus]	63.687	1.23037e-16
Q71KU9	Fibrinogen-like protein 1 [OS=Mus musculus]	3.84	0.000720872
Q8R2E9	ERO1-like protein beta [OS=Mus musculus]	7.427	8.85385e-08
Q91VL8	Telomeric repeat-binding factor 2-interacting protein 1 [OS=Mus musculus]	6.735	2.48365e-05
P29533	Vascular cell adhesion protein 1 [OS=Mus musculus]	0.233	0.00884819
Q8BX10	Serine/threonine-protein phosphatase PGAM5, mitochondrial [OS=Mus musculus]	2.428	0.0461275
Q3U308	Cytoplasmic tRNA 2-thiolation protein 2 [OS=Mus musculus]	10.256	1.09768e-09
P09242	Alkaline phosphatase, tissue-nonspecific isozyme [OS=Mus musculus]	0.203	0.00307308
Q7TQK4	Exosome complex component RRP40 [OS=Mus musculus]	0.197	0.0063149
P97314	Cysteine and glycine-rich protein 2 [OS=Mus musculus]	8.521	2.09822e-06
Q8K3J9	G-protein coupled receptor family C group 5 member C [OS=Mus musculus]	17.695	1.23037e-16
Q05186	Reticulocalbin-1 [OS=Mus musculus]	0.013	1.23037e-16
Q8BUK6	Protein Hook homolog 3 [OS=Mus musculus]	0.191	0.000494296
P70444	BH3-interacting domain death agonist [OS=Mus musculus]	0.25	0.0245351
Q00899	Transcriptional repressor protein YY1 [OS=Mus musculus]	4.255	0.0043985
Q99NB8	Ubiquilin-4 [OS=Mus musculus]	0.196	0.00191032
Q9JIY8	N-acetyltransferase family 8 member 3 [OS=Mus musculus]	3.611	0.00779711
P11835	Integrin beta-2 [OS=Mus musculus]	1.838	0.0323704
Q61235	Beta-2-syntrophin [OS=Mus musculus]	0.094	9.36862e-11
Q8R1N4	NudC domain-containing protein 3 [OS=Mus musculus]	10.733	1.17265e-07
Q3UHZ5	Leiomodin-2 [OS=Mus musculus]	1.602	0.00338661
Q91VS7	Microsomal glutathione S-transferase 1 [OS=Mus musculus]	0.647	0.0295681
Q8BGB7	Enolase-phosphatase E1 [OS=Mus musculus]	3.922	0.00934186
Q61153	Type I iodothyronine deiodinase [OS=Mus musculus]	0.245	0.000819359
Q6PAM1	Alpha-taxilin [OS=Mus musculus]	2.528	0.0340217
Q8K2M0	Large ribosomal subunit protein mL38 [OS=Mus musculus]	0.068	1.23037e-16
Q9JJZ2	Tubulin alpha-8 chain [OS=Mus musculus]	0.325	0.00191447
Q61481	Dual specificity calcium/calmodulin-dependent 3',5'-cyclic nucleotide phosphodiesterase 1A [OS=Mus musculus]	6.113	1.23037e-16
P70175	Disks large homolog 3 [OS=Mus musculus]	2.318	0.00103553
Q8K1E6	Alpha-ketoglutarate-dependent dioxygenase alkB homolog 3 [OS=Mus musculus]	0.292	0.0458585
Q8VE09	Tetratricopeptide repeat protein 39C [OS=Mus musculus]	0.374	0.0127624
Q3TWW8	Serine/arginine-rich splicing factor 6 [OS=Mus musculus]	0.504	0.0266309
Q921Q7	Ras and Rab interactor 1 [OS=Mus musculus]	0.482	0.0133302
Q9CXV1	Succinate dehydrogenase [ubiquinone] cytochrome b small subunit, mitochondrial [OS=Mus musculus]	1.758	0.0197279
Q9QXF8	Glycine N-methyltransferase [OS=Mus musculus]	0.66	0.044753
Q9CR98	Protein FAM136A [OS=Mus musculus]	1.786	0.0223958
Q9CZU3	Exosome RNA helicase MTR4 [OS=Mus musculus]	2.008	2.70686e-05
P18826	Phosphorylase b kinase regulatory subunit alpha, skeletal muscle isoform [OS=Mus musculus]	0.265	0.0354496
Q5DTT4	Retrotransposon Gag-like protein 5 [OS=Mus musculus]	2.593	2.28299e-05
Q5RKZ7	Molybdenum cofactor biosynthesis protein 1 [OS=Mus musculus]	0.619	0.0467739
Q9Z266	SNARE-associated protein Snapin [OS=Mus musculus]	2.791	0.0229683
P17665	Cytochrome c oxidase subunit 7C, mitochondrial [OS=Mus musculus]	0.604	0.0200622
P62900	Large ribosomal subunit protein eL31 [OS=Mus musculus]	1.675	0.000149252
Q9Z1P6	NADH dehydrogenase [ubiquinone] 1 alpha subcomplex subunit 7 [OS=Mus musculus]	1.565	0.0429116
Q8BP40	Lysophosphatidic acid phosphatase type 6 [OS=Mus musculus]	1.454	0.0285971
P62751	Large ribosomal subunit protein uL23 [OS=Mus musculus]	1.57	0.00588419
P24452	Macrophage-capping protein [OS=Mus musculus]	0.622	0.0229683
E9Q912	Rap1 GTPase-GDP dissociation stimulator 1 [OS=Mus musculus]	2.753	0.0450752
Q91ZI0	Cadherin EGF LAG seven-pass G-type receptor 3 [OS=Mus musculus]	3.345	0.0133302
Q9CQF0	Large ribosomal subunit protein uL11m [OS=Mus musculus]	19.657	1.23037e-16
Q01768	Nucleoside diphosphate kinase B [OS=Mus musculus]	1.447	0.0105052
Q8QZR3	Pyrethroid hydrolase Ces2a [OS=Mus musculus]	1.411	0.0193682
Q9D6K8	FUN14 domain-containing protein 2 [OS=Mus musculus]	0.622	0.0227224
Q9CPU2	NADH dehydrogenase [ubiquinone] 1 beta subcomplex subunit 2, mitochondrial [OS=Mus musculus]	0.186	0.000245119
Q9CQY6	Ubiquinol-cytochrome-c reductase complex assembly factor 2 [OS=Mus musculus]	2.791	0.044753
Q8R2M2	Deoxynucleotidyltransferase terminal-interacting protein 2 [OS=Mus musculus]	18.818	1.23037e-16
P48428	Tubulin-specific chaperone A [OS=Mus musculus]	2.1	0.00166253
O08997	Copper transport protein ATOX1 [OS=Mus musculus]	1.421	0.0430787
Q6GQS1	Mitochondrial adenyl nucleotide antiporter SLC25A23 [OS=Mus musculus]	2.382	0.0451951
P56873	Protein ZNRD2 [OS=Mus musculus]	0.273	0.00286069
Q9D1L9	Ragulator complex protein LAMTOR5 [OS=Mus musculus]	0.236	0.000187098
P83917	Chromobox protein homolog 1 [OS=Mus musculus]	1.465	0.0333572
O55142	Large ribosomal subunit protein eL33 [OS=Mus musculus]	1.686	0.000266462
P21107	Tropomyosin alpha-3 chain [OS=Mus musculus]	0.575	0.0200622
P58389	Serine/threonine-protein phosphatase 2A activator [OS=Mus musculus]	1.68	0.0120434
P54071	Isocitrate dehydrogenase [NADP], mitochondrial [OS=Mus musculus]	1.367	0.0387622
Q8BWS5	G protein-regulated inducer of neurite outgrowth 3 [OS=Mus musculus]	3.136	0.000263921
P63030	Mitochondrial pyruvate carrier 1 [OS=Mus musculus]	1.826	0.000123454
P19536	Cytochrome c oxidase subunit 5B, mitochondrial [OS=Mus musculus]	0.56	0.000881438
Q9JJX6	P2X purinoceptor 4 [OS=Mus musculus]	1.97	0.00110073
P67984	Large ribosomal subunit protein eL22 [OS=Mus musculus]	0.604	0.021883
Q3USS3	Dynein regulatory complex protein 1 [OS=Mus musculus]	1.863	4.73147e-05
Q923D4	Splicing factor 3B subunit 5 [OS=Mus musculus]	2.953	0.00166253
Q8CCK0	Core histone macro-H2A.2 [OS=Mus musculus]	9.318	1.23037e-16
Q8CEI1	BolA-like protein 3 [OS=Mus musculus]	0.01	1.23037e-16
P17095	High mobility group protein HMG-I/HMG-Y [OS=Mus musculus]	9.721	1.67004e-10
Q3V1L6	Myotubularin-related protein 11 [OS=Mus musculus]	1.701	8.88583e-05
O08585	Clathrin light chain A [OS=Mus musculus]	2.025	8.67952e-05
P54276	DNA mismatch repair protein Msh6 [OS=Mus musculus]	0.213	1.23037e-16
Q8R121	Protein Z-dependent protease inhibitor [OS=Mus musculus]	0.563	0.000752252
Q61733	Small ribosomal subunit protein mS31 [OS=Mus musculus]	4.714	0.00175841
Q9D7A6	Signal recognition particle 19 kDa protein [OS=Mus musculus]	0.293	0.00335233
Q91XQ0	Dynein axonemal heavy chain 8 [OS=Mus musculus]	19.068	1.23037e-16
Q69ZR9	Protein TASOR [OS=Mus musculus]	1.747	0.0365433
Q9CQS8	Protein transport protein Sec61 subunit beta [OS=Mus musculus]	2.572	4.63704e-13
P19157	Glutathione S-transferase P 1 [OS=Mus musculus]	0.581	0.00195543
P63044	Vesicle-associated membrane protein 2 [OS=Mus musculus]	1.695	0.0348851
Q91XL9	Oxysterol-binding protein-related protein 1 [OS=Mus musculus]	6.549	1.23037e-16
Q924T2	Small ribosomal subunit protein uS2m [OS=Mus musculus]	2.039	0.0123624
P41105	Large ribosomal subunit protein eL28 [OS=Mus musculus]	6.584	1.23037e-16
Q9D8T3	GTPase RhebL1 [OS=Mus musculus]	0.222	7.04852e-11
P01898	H-2 class I histocompatibility antigen, Q10 alpha chain [OS=Mus musculus]	1.654	0.00222405
O70570	Polymeric immunoglobulin receptor [OS=Mus musculus]	0.405	0.00899994
Q60648	Ganglioside GM2 activator [OS=Mus musculus]	2.064	0.021976
Q8VCU1	Carboxylesterase 3B [OS=Mus musculus]	0.49	0.00335424
E9Q5K4	Cytochrome P450 2C44 [OS=Mus musculus]	3.273	3.41875e-08
Q5NCF2	Trafficking protein particle complex subunit 1 [OS=Mus musculus]	0.125	1.95112e-05
O88783	Coagulation factor V [OS=Mus musculus]	0.512	0.0321333
Q9Z2G6	Protein sel-1 homolog 1 [OS=Mus musculus]	0.204	0.000287948
Q9EPB5	Serine hydrolase-like protein [OS=Mus musculus]	1.708	0.0389186
O70152	Dolichol-phosphate mannosyltransferase subunit 1 [OS=Mus musculus]	2.011	0.00335424
Q8K2C8	Glycerol-3-phosphate acyltransferase 4 [OS=Mus musculus]	0.202	0.00632206
Q9DB60	Prostamide/prostaglandin F synthase [OS=Mus musculus]	2.246	0.00113637
Q7TMR0	Lysosomal Pro-X carboxypeptidase [OS=Mus musculus]	2.593	0.00865349
P68433	Histone H3.1 [OS=Mus musculus]	1.603	0.000610032
Q9DBR1	5'-3' exoribonuclease 2 [OS=Mus musculus]	9.698	1.23037e-16
Q9WUH1	Transmembrane protein 115 [OS=Mus musculus]	0.133	5.86872e-05
Q7TMY8	E3 ubiquitin-protein ligase HUWE1 [OS=Mus musculus]	0.557	0.0200622
Q80SZ7	Guanine nucleotide-binding protein G(I)/G(S)/G(O) subunit gamma-5 [OS=Mus musculus]	18.189	3.59332e-11
P83882	Large ribosomal subunit protein eL42 [OS=Mus musculus]	11.982	1.23037e-16
Q9CPP6	NADH dehydrogenase [ubiquinone] 1 alpha subcomplex subunit 5 [OS=Mus musculus]	1.754	0.0108617
Q8BSF4	Phosphatidylserine decarboxylase proenzyme, mitochondrial [OS=Mus musculus]	0.018	1.23037e-16
Q6PCP7	Probable G-protein coupled receptor 156 [OS=Mus musculus]	48.942	1.23037e-16
Q4KL35	PDZ domain-containing protein MAGIX [OS=Mus musculus]	0.483	0.0106173
Q9Z0J0	NPC intracellular cholesterol transporter 2 [OS=Mus musculus]	1.546	0.00976618
Q9ERG0	LIM domain and actin-binding protein 1 [OS=Mus musculus]	1.657	0.000214625
P15864	Histone H1.2 [OS=Mus musculus]	0.583	0.00306161
Q6ZWU9	Small ribosomal subunit protein eS27 [OS=Mus musculus]	1.466	0.0269131
Q9QXZ6	Solute carrier organic anion transporter family member 1A1 [OS=Mus musculus]	2.646	0.00553741
Q7TQG1	Pleckstrin homology domain-containing family A member 6 [OS=Mus musculus]	5.161	0.000485614
P11247	Myeloperoxidase [OS=Mus musculus]	29.343	2.14864e-14
P01631	Ig kappa chain V-II region 26-10 [OS=Mus musculus]	2.227	0.00256988
Q63850	Nuclear pore glycoprotein p62 [OS=Mus musculus]	0.143	3.00682e-07
Q9ES56	Trafficking protein particle complex subunit 4 [OS=Mus musculus]	0.416	0.00496697
Q99KV1	DnaJ homolog subfamily B member 11 [OS=Mus musculus]	0.508	0.0252422
P54729	NEDD8 ultimate buster 1 [OS=Mus musculus]	0.31	0.0229557
Q69Z37	Sterile alpha motif domain-containing protein 9-like [OS=Mus musculus]	0.238	6.82179e-10
Q8BR70	Protein YIPF6 [OS=Mus musculus]	6.578	3.38819e-05
Q78T54	Vacuolar ATPase assembly integral membrane protein Vma21 [OS=Mus musculus]	0.36	3.14821e-05
Q9D7S9	Charged multivesicular body protein 5 [OS=Mus musculus]	0.229	0.00118607
Q6ZQ58	La-related protein 1 [OS=Mus musculus]	3.675	0.0114471
Q9EQ80	NIF3-like protein 1 [OS=Mus musculus]	0.236	0.00522544
Q5U4D9	THO complex subunit 6 homolog [OS=Mus musculus]	8.037	3.27883e-08
Q9D8S4	Oligoribonuclease, mitochondrial [OS=Mus musculus]	0.511	0.0405558
P34884	Macrophage migration inhibitory factor [OS=Mus musculus]	1.665	0.00168403
Q9Z1W8	Potassium-transporting ATPase alpha chain 2 [OS=Mus musculus]	0.203	1.58107e-05
Q8BWU8	Ethanolamine-phosphate phospho-lyase [OS=Mus musculus]	0.219	0.00381206
P09813	Apolipoprotein A-II [OS=Mus musculus]	0.58	0.0049376
Q3TCJ1	BRISC complex subunit Abraxas 2 [OS=Mus musculus]	7.428	8.14145e-10
Q9CRC0	Vitamin K epoxide reductase complex subunit 1 [OS=Mus musculus]	0.413	0.0194054
Q9CXI0	2-methoxy-6-polyprenyl-1,4-benzoquinol methylase, mitochondrial [OS=Mus musculus]	0.258	0.0253061
Q80X95	Ras-related GTP-binding protein A [OS=Mus musculus]	0.186	0.00305834
Q9CY50	Translocon-associated protein subunit alpha [OS=Mus musculus]	0.547	0.0316064
Q6URW6	Myosin-14 [OS=Mus musculus]	1.955	0.00834713
P62717	Large ribosomal subunit protein eL20 [OS=Mus musculus]	1.618	0.00219543
O70404	Vesicle-associated membrane protein 8 [OS=Mus musculus]	0.35	8.45424e-10
P56382	ATP synthase subunit epsilon, mitochondrial [OS=Mus musculus]	1.613	0.0191695
P62878	E3 ubiquitin-protein ligase RBX1 [OS=Mus musculus]	14.947	2.59359e-10
P26350	Prothymosin alpha [OS=Mus musculus]	43.014	1.23037e-16
Q9CWZ3	RNA-binding protein 8A [OS=Mus musculus]	0.309	0.00917729
Q9CQM2	ER lumen protein-retaining receptor 2 [OS=Mus musculus]	0.37	0.0480829
Q9DBA6	Peroxisomal leader peptide-processing protease [OS=Mus musculus]	2.323	0.0317674
Q8K0H1	Multidrug and toxin extrusion protein 1 [OS=Mus musculus]	4.557	0.000830957
Q9R0K7	Plasma membrane calcium-transporting ATPase 2 [OS=Mus musculus]	1.486	0.00526548
Q9Z1X4	Interleukin enhancer-binding factor 3 [OS=Mus musculus]	0.527	0.00617891
Q9WUA3	ATP-dependent 6-phosphofructokinase, platelet type [OS=Mus musculus]	0.402	0.00561461
Q9QX47	Protein SON [OS=Mus musculus]	2.639	0.000217116
P63328	Protein phosphatase 3 catalytic subunit alpha [OS=Mus musculus]	0.326	0.0311181
P21550	Beta-enolase [OS=Mus musculus]	15.84	1.23037e-16
O08788	Dynactin subunit 1 [OS=Mus musculus]	0.058	1.23037e-16
Q8VE38	Oxidoreductase NAD-binding domain-containing protein 1 [OS=Mus musculus]	4.407	7.96958e-05
Q8BZ36	RAD50-interacting protein 1 [OS=Mus musculus]	0.142	8.38839e-05
Q9CRB8	Mitochondrial fission process protein 1 [OS=Mus musculus]	0.078	3.13466e-13
Q80UJ7	Rab3 GTPase-activating protein catalytic subunit [OS=Mus musculus]	0.407	0.000289975
O08736	Caspase-12 [OS=Mus musculus]	0.242	0.013215
Q80X71	Transmembrane protein 106B [OS=Mus musculus]	7.771	2.67755e-07
P13412	Troponin I, fast skeletal muscle [OS=Mus musculus]	2.86	0.0463533
Q9DBE8	Alpha-1,3/1,6-mannosyltransferase ALG2 [OS=Mus musculus]	2.664	0.0491595
Q8K2Y7	Large ribosomal subunit protein uL29m [OS=Mus musculus]	0.249	0.0195661
P82198	Transforming growth factor-beta-induced protein ig-h3 [OS=Mus musculus]	0.293	0.028867
P49222	Protein 4.2 [OS=Mus musculus]	0.258	0.0276387
E9Q7G0	Nuclear mitotic apparatus protein 1 [OS=Mus musculus]	1.823	0.00522544
P11531	Dystrophin [OS=Mus musculus]	2.266	0.0498036
Q9QYS9	KH domain-containing RNA-binding protein QKI [OS=Mus musculus]	0.38	0.0461445
Q692V3	Tetratricopeptide repeat protein 41 [OS=Mus musculus]	18.838	1.23037e-16
Q9EQS3	c-Myc-binding protein [OS=Mus musculus]	2.561	0.00111731
O70274	Protein tyrosine phosphatase type IVA 2 [OS=Mus musculus]	0.311	0.0450752
Q9CU62	Structural maintenance of chromosomes protein 1A [OS=Mus musculus]	0.028	5.08869e-14
P0DN89	Transmembrane protein 254 [OS=Mus musculus]	0.049	1.23037e-16
Q9DCU6	Large ribosomal subunit protein uL4m [OS=Mus musculus]	2.31	0.000347156
Q91VJ4	Serine/threonine-protein kinase 38 [OS=Mus musculus]	4.31	0.000183109
Q80WW9	DDRGK domain-containing protein 1 [OS=Mus musculus]	4.36	3.10768e-05
Q9Z329	Inositol 1,4,5-trisphosphate receptor type 2 [OS=Mus musculus]	57.02	1.23037e-16
P14069	Protein S100-A6 [OS=Mus musculus]	17.382	1.23037e-16
Q1HFZ0	RNA cytosine C(5)-methyltransferase NSUN2 [OS=Mus musculus]	2.689	0.0193682
Q91VN4	MICOS complex subunit Mic25 [OS=Mus musculus]	5.991	5.49678e-07
Q9D1K2	V-type proton ATPase subunit F [OS=Mus musculus]	0.269	0.0119641
Q8CHP5	Partner of Y14 and mago [OS=Mus musculus]	3.427	0.00163693
Q9CQ48	NudC domain-containing protein 2 [OS=Mus musculus]	2.528	0.021883
Q8BVZ1	Perilipin-5 [OS=Mus musculus]	1.827	0.0374272
Q9CQ40	Large ribosomal subunit protein mL49 [OS=Mus musculus]	0.119	2.41336e-12
Q9JLM9	Growth factor receptor-bound protein 14 [OS=Mus musculus]	0.276	0.000127515
Q9R0Q6	Actin-related protein 2/3 complex subunit 1A [OS=Mus musculus]	2.05	0.0041935
P00416	Cytochrome c oxidase subunit 3 [OS=Mus musculus]	31.95	1.23037e-16
Q8BJ03	Cytochrome c oxidase assembly protein COX15 homolog [OS=Mus musculus]	1.798	0.0193682
Q91YJ5	Translation initiation factor IF-2, mitochondrial [OS=Mus musculus]	6.468	3.11066e-08
P35290	Ras-related protein Rab-24 [OS=Mus musculus]	0.237	0.000119115
Q925B0	PRKC apoptosis WT1 regulator protein [OS=Mus musculus]	2.663	0.0427553
O35728	Cytochrome P450 4A14 [OS=Mus musculus]	1.56	0.00139023
Q9D1L0	Coiled-coil-helix-coiled-coil-helix domain-containing protein 2 [OS=Mus musculus]	0.429	0.0229683
Q810A7	ATP-dependent RNA helicase DDX42 [OS=Mus musculus]	0.193	0.00219035
Q8BI72	CDKN2A-interacting protein [OS=Mus musculus]	19.269	1.23037e-16
P62073	Mitochondrial import inner membrane translocase subunit Tim10 [OS=Mus musculus]	5.28	2.01845e-07
Q9D1R1	Complex I assembly factor TMEM126B, mitochondrial [OS=Mus musculus]	0.236	3.80952e-11
Q8C854	Myelin expression factor 2 [OS=Mus musculus]	0.28	0.00697402
P26645	Myristoylated alanine-rich C-kinase substrate [OS=Mus musculus]	2.176	0.00187245
Q8K4Q0	Regulatory-associated protein of mTOR [OS=Mus musculus]	9.181	1.17148e-06
Q9QYR7	Acyl-coenzyme A thioesterase 3 [OS=Mus musculus]	0.294	0.000509183
P51667	Myosin regulatory light chain 2, ventricular/cardiac muscle isoform [OS=Mus musculus]	0.167	0.000323058
Q9JMC3	DnaJ homolog subfamily A member 4 [OS=Mus musculus]	100	1.23037e-16
Q571E4	N-acetylgalactosamine-6-sulfatase [OS=Mus musculus]	3.062	0.00716306
Q8BTN6	Leukocyte receptor cluster member 9 [OS=Mus musculus]	59.396	1.23037e-16
Q62425	Cytochrome c oxidase subunit NDUFA4 [OS=Mus musculus]	3.031	1.23037e-16
P13745	Glutathione S-transferase A1 [OS=Mus musculus]	1.85	4.9832e-05
Q9CRA5	Golgi phosphoprotein 3 [OS=Mus musculus]	0.162	0.000108064
O54782	Epididymis-specific alpha-mannosidase [OS=Mus musculus]	0.096	6.56011e-11
Q00612	Glucose-6-phosphate 1-dehydrogenase X [OS=Mus musculus]	3.199	0.000137237
P00688	Pancreatic alpha-amylase 2a5 [OS=Mus musculus]	12.995	6.8996e-09
P61759	Prefoldin subunit 3 [OS=Mus musculus]	8.281	1.49701e-11
Q922U2	Keratin, type II cytoskeletal 5 [OS=Mus musculus]	8.899	3.0362e-07
