# Supplementary material for: Effects of Prebiotics Inulin and Oat β-Glucan on Colonic Architecture and Hepatic Proteome in Mice with Circadian-Disruption-Aggravated Metabolic Dysfunction-Associated Steatohepatitis
Source: Nutrients. 2025 Jul 5;17(13):2245. doi: 10.3390/nu17132245 (PMC12251635; doi:10.3390/nu17132245)
Supplement: Supplementary file 1 [file nutrients-17-02245-s001.zip › Supplementary Table S6 (SOBG vs. SFPC).xlsx]

## Sheet: Sheet1
Accession	Description	Abundance Ratio: (SOBG) / (SFPC)	Abundance Ratio Adj. P-Value: (SOBG) / (SFPC)
Q9EP71	Ankycorbin [OS=Mus musculus]	0.763	0.00550461
Q99J83	Autophagy protein 5 [OS=Mus musculus]	0.301	3.48577e-10
P62746	Rho-related GTP-binding protein RhoB [OS=Mus musculus]	2.496	0.0209149
Q3UV17	Keratin, type II cytoskeletal 2 oral [OS=Mus musculus]	0.284	7.39616e-13
Q80X73	Protein pelota homolog [OS=Mus musculus]	0.044	2.03667e-16
Q9WVH9	Fibulin-5 [OS=Mus musculus]	0.497	0.000921992
Q80YC5	Coagulation factor XII [OS=Mus musculus]	2.134	0.00321043
Q99JG3	Annexin A13 [OS=Mus musculus]	2.796	0.00117593
P28654	Decorin [OS=Mus musculus]	3.038	0.00200362
Q8K1R7	Serine/threonine-protein kinase Nek9 [OS=Mus musculus]	1.788	0.0428922
Q62266	Cornifin-A [OS=Mus musculus]	0.458	0.0349221
P63087	Serine/threonine-protein phosphatase PP1-gamma catalytic subunit [OS=Mus musculus]	0.576	0.0334347
Q6NS82	Reticulophagy regulator 2 [OS=Mus musculus]	2.775	0.0136596
Q8C4X7	Major intrinsically disordered NOTCH2-binding receptor 1-like homolog [OS=Mus musculus]	3.704	0.000204914
Q5SSH7	Zinc finger ZZ-type and EF-hand domain-containing protein 1 [OS=Mus musculus]	0.367	0.00634234
Q9CY73	Large ribosomal subunit protein mL44 [OS=Mus musculus]	2.068	0.0491251
Q922U1	U4/U6 small nuclear ribonucleoprotein Prp3 [OS=Mus musculus]	1.791	0.00289783
P09242	Alkaline phosphatase, tissue-nonspecific isozyme [OS=Mus musculus]	0.462	0.0001504
Q8BWZ3	N-alpha-acetyltransferase 25, NatB auxiliary subunit [OS=Mus musculus]	1.767	0.0450945
Q8R151	NFX1-type zinc finger-containing protein 1 [OS=Mus musculus]	1.893	0.0316753
Q6P9Q6	FK506-binding protein 15 [OS=Mus musculus]	2.362	0.000343273
Q9EQC5	N-terminal kinase-like protein [OS=Mus musculus]	0.365	0.00540274
Q9Z0P5	Twinfilin-2 [OS=Mus musculus]	2.307	0.00980441
Q3UMC0	ATPase family gene 2 protein homolog A [OS=Mus musculus]	0.508	0.0187731
Q08879	Fibulin-1 [OS=Mus musculus]	3.104	0.000117511
Q61838	Pregnancy zone protein [OS=Mus musculus]	0.718	0.00103959
Q9D0Z3	Transmembrane protein 53 [OS=Mus musculus]	2.22	0.00458848
Q91VS7	Microsomal glutathione S-transferase 1 [OS=Mus musculus]	0.788	0.0322147
P22599	Alpha-1-antitrypsin 1-2 [OS=Mus musculus]	0.7	2.32205e-05
P50172	11-beta-hydroxysteroid dehydrogenase 1 [OS=Mus musculus]	0.791	0.0212341
Q8BGB7	Enolase-phosphatase E1 [OS=Mus musculus]	3.345	0.000474283
O35423	Alanine--glyoxylate aminotransferase [OS=Mus musculus]	0.645	0.000246396
P03921	NADH-ubiquinone oxidoreductase chain 5 [OS=Mus musculus]	0.76	0.0108777
Q60590	Alpha-1-acid glycoprotein 1 [OS=Mus musculus]	0.674	0.0022783
Q61646	Haptoglobin [OS=Mus musculus]	0.608	1.6359e-07
Q9JJZ2	Tubulin alpha-8 chain [OS=Mus musculus]	0.135	2.03667e-16
P35492	Histidine ammonia-lyase [OS=Mus musculus]	0.73	0.000313313
P00186	Cytochrome P450 1A2 [OS=Mus musculus]	1.379	0.00792518
Q9D187	Cytosolic iron-sulfur assembly component 2B [OS=Mus musculus]	1.92	5.93066e-05
Q8BND5	Sulfhydryl oxidase 1 [OS=Mus musculus]	0.626	0.00410842
P06728	Apolipoprotein A-IV [OS=Mus musculus]	0.778	0.0209149
Q05020	Apolipoprotein C-II [OS=Mus musculus]	0.373	2.83651e-07
Q4VBD2	Transmembrane anterior posterior transformation protein 1 [OS=Mus musculus]	1.56	0.0195797
P01642	Ig kappa chain V-V region L7 [OS=Mus musculus]	0.458	0.000107682
Q3TWW8	Serine/arginine-rich splicing factor 6 [OS=Mus musculus]	1.36	0.0337639
P20852	Cytochrome P450 2A5 [OS=Mus musculus]	1.945	3.1873e-12
Q921Q7	Ras and Rab interactor 1 [OS=Mus musculus]	1.439	0.00574733
Q91W52	Transmembrane protein 19 [OS=Mus musculus]	0.678	0.0153133
Q9QXF8	Glycine N-methyltransferase [OS=Mus musculus]	0.74	0.00359392
Q9CPQ1	Cytochrome c oxidase subunit 6C [OS=Mus musculus]	0.789	0.00949872
Q61147	Ceruloplasmin [OS=Mus musculus]	0.789	0.0196886
Q8VCX1	Aldo-keto reductase family 1 member D1 [OS=Mus musculus]	0.739	0.00249468
P56379	ATP synthase subunit ATP5MPL, mitochondrial [OS=Mus musculus]	0.706	0.000203086
Q5DTT4	Retrotransposon Gag-like protein 5 [OS=Mus musculus]	0.577	1.03164e-05
Q8BWM0	Prostaglandin E synthase 2 [OS=Mus musculus]	0.688	0.0028475
O08677	Kininogen-1 [OS=Mus musculus]	0.753	0.00132555
P17665	Cytochrome c oxidase subunit 7C, mitochondrial [OS=Mus musculus]	0.818	0.0352015
Q00623	Apolipoprotein A-I [OS=Mus musculus]	0.698	0.000295001
Q9CWW6	Peptidyl-prolyl cis-trans isomerase NIMA-interacting 4 [OS=Mus musculus]	0.537	0.0140459
Q921I1	Serotransferrin [OS=Mus musculus]	0.8	0.0490489
Q91ZI0	Cadherin EGF LAG seven-pass G-type receptor 3 [OS=Mus musculus]	5.719	1.08038e-09
P33267	Cytochrome P450 2F2 [OS=Mus musculus]	0.767	0.0135796
Q01339	Beta-2-glycoprotein 1 [OS=Mus musculus]	0.771	0.00421599
O88962	7-alpha-hydroxycholest-4-en-3-one 12-alpha-hydroxylase [OS=Mus musculus]	0.813	0.0399014
Q9CQN6	Transmembrane protein 14C [OS=Mus musculus]	0.721	0.0128134
Q8R0F3	Formylglycine-generating enzyme [OS=Mus musculus]	0.577	0.0399014
Q9DC23	DnaJ homolog subfamily C member 10 [OS=Mus musculus]	0.344	2.03667e-16
Q9DCY0	Glycine N-acyltransferase-like protein Keg1 [OS=Mus musculus]	1.367	0.0136251
Q00724	Retinol-binding protein 4 [OS=Mus musculus]	0.782	0.025953
Q91X72	Hemopexin [OS=Mus musculus]	0.731	0.00225301
P63028	Translationally-controlled tumor protein [OS=Mus musculus]	0.669	3.21362e-05
Q6GQS1	Mitochondrial adenyl nucleotide antiporter SLC25A23 [OS=Mus musculus]	1.792	0.0102685
P03953	Complement factor D [OS=Mus musculus]	1.841	0.0343355
Q06890	Clusterin [OS=Mus musculus]	0.759	0.0046648
Q9D711	Pirin [OS=Mus musculus]	1.643	7.36505e-06
Q61268	Apolipoprotein C-IV [OS=Mus musculus]	1.764	0.0153464
P19536	Cytochrome c oxidase subunit 5B, mitochondrial [OS=Mus musculus]	0.78	0.0229842
Q9CPQ8	ATP synthase subunit g, mitochondrial [OS=Mus musculus]	0.821	0.0391885
P23298	Protein kinase C eta type [OS=Mus musculus]	0.245	3.20529e-11
E9PV24	Fibrinogen alpha chain [OS=Mus musculus]	0.73	0.00188957
Q3USS3	Dynein regulatory complex protein 1 [OS=Mus musculus]	1.425	0.00870014
P61922	4-aminobutyrate aminotransferase, mitochondrial [OS=Mus musculus]	0.746	0.000670828
Q11136	Xaa-Pro dipeptidase [OS=Mus musculus]	1.595	4.98349e-05
Q8CEI1	BolA-like protein 3 [OS=Mus musculus]	0.36	0.00976335
P61022	Calcineurin B homologous protein 1 [OS=Mus musculus]	1.401	0.045117
Q9CWQ0	Diphthine methyl ester synthase [OS=Mus musculus]	2.609	3.83553e-11
P34928	Apolipoprotein C-I [OS=Mus musculus]	0.722	0.000636006
P54276	DNA mismatch repair protein Msh6 [OS=Mus musculus]	0.744	0.000523247
Q8VC97	Beta-ureidopropionase [OS=Mus musculus]	1.309	0.0490489
P61166	Transmembrane protein 258 [OS=Mus musculus]	0.444	0.0426905
Q91WL5	Cytochrome P450 4A12A [OS=Mus musculus]	1.586	4.79476e-05
P29699	Alpha-2-HS-glycoprotein [OS=Mus musculus]	0.782	0.0129493
Q921C5	Protein bicaudal D homolog 2 [OS=Mus musculus]	1.347	0.0490489
Q9D967	Magnesium-dependent phosphatase 1 [OS=Mus musculus]	1.372	0.0301268
O88833	Cytochrome P450 4A10 [OS=Mus musculus]	1.479	0.00122109
Q00897	Alpha-1-antitrypsin 1-4 [OS=Mus musculus]	0.688	0.000148979
Q04447	Creatine kinase B-type [OS=Mus musculus]	0.8	0.0316085
Q8BGL3	Sulfotransferase 2A8 [OS=Mus musculus]	0.698	3.22964e-05
Q9Z2G6	Protein sel-1 homolog 1 [OS=Mus musculus]	0.336	1.65904e-08
B2RY04	Dedicator of cytokinesis protein 5 [OS=Mus musculus]	4.927	2.03667e-16
Q8VBT2	L-serine dehydratase/L-threonine deaminase [OS=Mus musculus]	0.508	4.13289e-13
Q03734	Serine protease inhibitor A3M [OS=Mus musculus]	0.781	0.0153464
Q9EQ06	Estradiol 17-beta-dehydrogenase 11 [OS=Mus musculus]	1.33	0.0391885
P06683	Complement component C9 [OS=Mus musculus]	0.645	0.0186802
Q99JB8	Protein kinase C and casein kinase II substrate protein 3 [OS=Mus musculus]	1.43	0.0240355
P00920	Carbonic anhydrase 2 [OS=Mus musculus]	0.749	0.00132555
Q64458	Cytochrome P450 2C29 [OS=Mus musculus]	1.317	0.0493287
Q9DBR1	5'-3' exoribonuclease 2 [OS=Mus musculus]	2.302	1.00898e-06
Q6PD26	GPI transamidase component PIG-S [OS=Mus musculus]	0.343	3.00563e-06
P02088	Hemoglobin subunit beta-1 [OS=Mus musculus]	0.773	0.0170469
Q8R5I6	Glutathione S-transferase Mu 4 [OS=Mus musculus]	1.347	0.0493287
Q9CRD2	ER membrane protein complex subunit 2 [OS=Mus musculus]	1.406	0.0232136
P07758	Alpha-1-antitrypsin 1-1 [OS=Mus musculus]	0.692	1.09781e-05
P20918	Plasminogen [OS=Mus musculus]	0.79	0.0162332
P01864	Ig gamma-2A chain C region secreted form [OS=Mus musculus]	0.749	0.00263663
P16015	Carbonic anhydrase 3 [OS=Mus musculus]	0.73	0.00206915
Q9ET26	E3 ubiquitin-protein ligase RNF114 [OS=Mus musculus]	0.5	0.000467903
Q9CQY5	Magnesium transporter protein 1 [OS=Mus musculus]	1.427	0.00866805
Q8BSF4	Phosphatidylserine decarboxylase proenzyme, mitochondrial [OS=Mus musculus]	2.074	3.13617e-13
P02089	Hemoglobin subunit beta-2 [OS=Mus musculus]	0.766	0.012795
A2A974	Cytochrome P450 4A12B [OS=Mus musculus]	1.927	0.0137541
O55137	Acyl-coenzyme A thioesterase 1 [OS=Mus musculus]	1.533	0.000245486
P54729	NEDD8 ultimate buster 1 [OS=Mus musculus]	0.353	1.27124e-08
Q69Z37	Sterile alpha motif domain-containing protein 9-like [OS=Mus musculus]	0.196	2.03667e-16
Q99JY4	TraB domain-containing protein [OS=Mus musculus]	1.98	0.000271769
Q8BXB6	Solute carrier organic anion transporter family member 2B1 [OS=Mus musculus]	1.971	0.0127416
Q69ZN7	Myoferlin [OS=Mus musculus]	0.668	0.0399014
Q9Z1W8	Potassium-transporting ATPase alpha chain 2 [OS=Mus musculus]	0.056	2.03667e-16
Q64FW2	All-trans-retinol 13,14-reductase [OS=Mus musculus]	1.409	0.00809859
Q9D8W7	OCIA domain-containing protein 2 [OS=Mus musculus]	0.797	0.0343355
P09813	Apolipoprotein A-II [OS=Mus musculus]	0.394	2.03667e-16
A2ASZ8	Mitochondrial adenyl nucleotide antiporter SLC25A25 [OS=Mus musculus]	0.433	0.00350015
Q9Z2V4	Phosphoenolpyruvate carboxykinase, cytosolic [GTP] [OS=Mus musculus]	1.381	0.0163843
Q64520	Guanylate kinase [OS=Mus musculus]	0.808	0.0399014
P61079	Ubiquitin-conjugating enzyme E2 D3 [OS=Mus musculus]	1.631	0.00308566
Q80X95	Ras-related GTP-binding protein A [OS=Mus musculus]	28.914	2.03667e-16
Q8BH61	Coagulation factor XIII A chain [OS=Mus musculus]	0.613	0.00102703
Q8BM72	Heat shock 70 kDa protein 13 [OS=Mus musculus]	2.957	1.4798e-09
Q9CQ86	Migration and invasion enhancer 1 [OS=Mus musculus]	0.702	0.0176688
Q5SX40	Myosin-1 [OS=Mus musculus]	1.434	0.00163082
P47877	Insulin-like growth factor-binding protein 2 [OS=Mus musculus]	1.868	0.0409173
Q3TIV5	Zinc finger CCCH domain-containing protein 15 [OS=Mus musculus]	0.394	0.00778547
P00397	Cytochrome c oxidase subunit 1 [OS=Mus musculus]	0.657	1.54075e-05
Q9WUA3	ATP-dependent 6-phosphofructokinase, platelet type [OS=Mus musculus]	0.702	0.0043357
Q99P72	Reticulon-4 [OS=Mus musculus]	1.458	0.000758103
O09117	Synaptophysin-like protein 1 [OS=Mus musculus]	0.664	0.00943467
P15392	Cytochrome P450 2A4 [OS=Mus musculus]	1.852	4.09801e-09
P63328	Protein phosphatase 3 catalytic subunit alpha [OS=Mus musculus]	1.563	0.0453334
P02104	Hemoglobin subunit epsilon-Y2 [OS=Mus musculus]	1.662	0.0153464
Q8CHC4	Synaptojanin-1 [OS=Mus musculus]	1.544	0.011463
Q8CI33	CWF19-like protein 1 [OS=Mus musculus]	0.414	5.80171e-12
O55042	Alpha-synuclein [OS=Mus musculus]	0.305	0.000232096
Q80UJ7	Rab3 GTPase-activating protein catalytic subunit [OS=Mus musculus]	0.399	2.03667e-16
Q9QYI3	DnaJ homolog subfamily C member 7 [OS=Mus musculus]	1.588	0.0385447
P47857	ATP-dependent 6-phosphofructokinase, muscle type [OS=Mus musculus]	2.948	0.0022783
Q3TZZ7	Extended synaptotagmin-2 [OS=Mus musculus]	2.171	0.00217779
Q80X71	Transmembrane protein 106B [OS=Mus musculus]	0.328	0.00173801
Q9DBJ3	Brain-specific angiogenesis inhibitor 1-associated protein 2-like protein 1 [OS=Mus musculus]	2.074	1.20671e-12
Q3V384	AFG1-like ATPase [OS=Mus musculus]	2.083	0.00111762
Q9D0A3	Arpin [OS=Mus musculus]	0.379	2.3849e-07
Q9R092	17-beta-hydroxysteroid dehydrogenase type 6 [OS=Mus musculus]	1.384	0.0203552
P10649	Glutathione S-transferase Mu 1 [OS=Mus musculus]	1.448	0.0028869
P21958	Antigen peptide transporter 1 [OS=Mus musculus]	0.488	0.00280556
O35490	Betaine--homocysteine S-methyltransferase 1 [OS=Mus musculus]	0.412	2.03667e-16
Q9JLJ4	Elongation of very long chain fatty acids protein 2 [OS=Mus musculus]	0.615	0.00249918
Q9R061	Cytosolic Fe-S cluster assembly factor NUBP2 [OS=Mus musculus]	0.012	2.03667e-16
Q9DBL9	1-acylglycerol-3-phosphate O-acyltransferase ABHD5 [OS=Mus musculus]	2.107	0.0163843
P28230	Gap junction beta-1 protein [OS=Mus musculus]	0.683	0.0131513
P97366	Ecotropic viral integration site 5 protein [OS=Mus musculus]	0.347	0.00609523
P11531	Dystrophin [OS=Mus musculus]	0.506	4.56226e-05
P03977	Ig kappa chain V-III region 50S10.1 [OS=Mus musculus]	0.435	5.92308e-05
Q9QWR8	Alpha-N-acetylgalactosaminidase [OS=Mus musculus]	1.519	0.00089262
Q62452	UDP-glucuronosyltransferase 1A9 [OS=Mus musculus]	1.325	0.0322147
O70274	Protein tyrosine phosphatase type IVA 2 [OS=Mus musculus]	0.598	0.00800048
P32233	Developmentally-regulated GTP-binding protein 1 [OS=Mus musculus]	0.824	0.0432666
Q9QZ47	Troponin T, fast skeletal muscle [OS=Mus musculus]	0.611	7.41522e-07
Q9Z2G9	Oxidoreductase HTATIP2 [OS=Mus musculus]	1.47	0.00395366
Q9D379	Epoxide hydrolase 1 [OS=Mus musculus]	1.503	0.000602463
Q9DCU6	Large ribosomal subunit protein uL4m [OS=Mus musculus]	1.577	0.00269877
P16110	Galectin-3 [OS=Mus musculus]	0.764	0.047171
Q9JK92	Heat shock protein beta-8 [OS=Mus musculus]	1.453	0.0132391
Q920A5	Retinoid-inducible serine carboxypeptidase [OS=Mus musculus]	1.84	1.00227e-08
Q1HFZ0	RNA cytosine C(5)-methyltransferase NSUN2 [OS=Mus musculus]	0.431	2.0507e-05
Q9D1K2	V-type proton ATPase subunit F [OS=Mus musculus]	0.402	3.07983e-06
Q8R409	Protein HEXIM1 [OS=Mus musculus]	1.847	0.0316085
Q9CR84	ATP synthase F(0) complex subunit C1, mitochondrial [OS=Mus musculus]	0.477	8.75972e-06
Q9R0M6	Ras-related protein Rab-9A [OS=Mus musculus]	1.569	0.000463239
Q8R429	Sarcoplasmic/endoplasmic reticulum calcium ATPase 1 [OS=Mus musculus]	1.428	0.0273094
O88668	Protein CREG1 [OS=Mus musculus]	1.471	0.00642434
Q64459	Cytochrome P450 3A11 [OS=Mus musculus]	1.458	0.00220879
P48758	Carbonyl reductase [NADPH] 1 [OS=Mus musculus]	1.501	0.000647649
Q9DBM2	Peroxisomal bifunctional enzyme [OS=Mus musculus]	1.591	4.13884e-05
P01869	Ig gamma-1 chain C region, membrane-bound form [OS=Mus musculus]	0.62	5.92308e-05
Q99M28	RNA-binding protein with serine-rich domain 1 [OS=Mus musculus]	0.64	0.0108827
Q9D8N2	DENN domain-containing protein 10 [OS=Mus musculus]	1.774	6.14333e-07
Q6P8J2	Thialysine N-epsilon-acetyltransferase [OS=Mus musculus]	0.612	1.68528e-05
Q9DCE9	Immunity-related GTPase family M protein 3 [OS=Mus musculus]	1.513	0.00990961
Q9DCP2	Sodium-coupled neutral amino acid transporter 3 [OS=Mus musculus]	1.55	0.0113262
Q9CPT4	Myeloid-derived growth factor [OS=Mus musculus]	1.53	0.0032865
P11588	Major urinary protein 1 [OS=Mus musculus]	0.531	1.16418e-08
Q61247	Alpha-2-antiplasmin [OS=Mus musculus]	0.768	0.0451579
O35728	Cytochrome P450 4A14 [OS=Mus musculus]	2.097	2.70705e-13
Q9R0Y5	Adenylate kinase isoenzyme 1 [OS=Mus musculus]	2.247	4.01275e-14
P24472	Glutathione S-transferase A4 [OS=Mus musculus]	1.649	7.21973e-07
Q9DBE0	Cysteine sulfinic acid decarboxylase [OS=Mus musculus]	1.342	0.0406817
P26040	Ezrin [OS=Mus musculus]	2.045	0.0375431
Q9ES74	Serine/threonine-protein kinase Nek7 [OS=Mus musculus]	0.646	0.0415572
P51667	Myosin regulatory light chain 2, ventricular/cardiac muscle isoform [OS=Mus musculus]	0.236	8.95929e-15
Q571E4	N-acetylgalactosamine-6-sulfatase [OS=Mus musculus]	4.081	2.03667e-16
P19639	Glutathione S-transferase Mu 3 [OS=Mus musculus]	1.695	1.19703e-06
Q6P9Q4	FH1/FH2 domain-containing protein 1 [OS=Mus musculus]	0.56	0.0240883
Q9Z2X2	26S proteasome non-ATPase regulatory subunit 10 [OS=Mus musculus]	2.18	0.0254962
Q8BRB7	Histone acetyltransferase KAT6B [OS=Mus musculus]	0.03	2.03667e-16
O88811	Signal transducing adapter molecule 2 [OS=Mus musculus]	0.78	0.0301268
Q9D7N3	Small ribosomal subunit protein uS9m [OS=Mus musculus]	0.437	0.00138235
O70250	Phosphoglycerate mutase 2 [OS=Mus musculus]	2.906	0.000579968
Q9CQW9	Interferon-induced transmembrane protein 3 [OS=Mus musculus]	0.57	4.11119e-06
Q8VDP4	Cell cycle and apoptosis regulator protein 2 [OS=Mus musculus]	2.434	8.32544e-05
Q91YJ2	Sorting nexin-4 [OS=Mus musculus]	0.523	0.00884495
P13745	Glutathione S-transferase A1 [OS=Mus musculus]	1.742	2.75756e-08
Q9CRA5	Golgi phosphoprotein 3 [OS=Mus musculus]	0.307	2.23977e-08
Q91VU6	DDB1- and CUL4-associated factor 11 [OS=Mus musculus]	0.402	0.00136352
Q8R4U0	Stabilin-2 [OS=Mus musculus]	3.228	2.03667e-16
P20801	Troponin C, skeletal muscle [OS=Mus musculus]	9.727	2.03667e-16
P04247	Myoglobin [OS=Mus musculus]	30.597	2.03667e-16
Q9R013	Cathepsin F [OS=Mus musculus]	1.754	0.0124939
P04104	Keratin, type II cytoskeletal 1 [OS=Mus musculus]	1.736	3.24471e-05
P48962	ADP/ATP translocase 1 [OS=Mus musculus]	1.362	0.0244519
Q8K215	LYR motif-containing protein 4 [OS=Mus musculus]	1.954	0.00927555
Q922U2	Keratin, type II cytoskeletal 5 [OS=Mus musculus]	3.354	4.27341e-10
